# Supplementary material for: Spatial and Social Media Data Analytics of Housing Prices in Shenzhen, China
Source: PLoS One. 2016 Oct 26;11(10):e0164553. doi: 10.1371/journal.pone.0164553 (PMC5082690; doi:10.1371/journal.pone.0164553)
Supplement: S1 File — (XLSX) [file pone.0164553.s001.xlsx]

## Sheet: poiusercheckins2015_5
POIID	CheckinCounts	UserCounts	X	Y	Name	Category
B2094450D064A1F9429A	10	7	114.26	22.584	維多利亞港	一般地点标志
B2094450D064A3F44399	3	3	114.07	22.5658	凤凰山	公园户外
B2094450D064A3FF419E	3	3	113.931	22.5276	ShenZhen	校园生活
B2094450D064A4FA4499	2	1	114.054	22.5325	星巴克	校园生活
B2094450D064A5F8489A	2	1	114.06	22.6052	星河world	楼宇机构
B2094450D064A5FB499D	1	1	114.509	22.5887	613小棧	出行住宿
B2094450D064A6FD4392	2	1	114.038	22.626	深圳市慕思卡贸易有限公司	公司
B2094450D064A7F5469F	13	10	114.093	22.5362	荔枝公園	公园户外
B2094450D064ABFA4798	2	2	114.06	22.5338	鮮芋仙	餐饮美食
B2094450D064ABFB479E	2	2	113.82	22.6214	深圳宝安机场VIP休息室	出行住宿
B2094450D064ABFE499A	2	2	114.046	22.6062	雨花西餐厅	餐饮美食
B2094450D065A0FB4298	1	1	113.858	22.804	广州市白云区	一般地点标志
B2094450D065A0FF4498	56	46	113.929	22.5155	深圳湾红树林	公园户外
B2094450D065A1FD4493	2	2	113.896	22.578	幸福.侯彩擂	餐饮美食
B2094450D065A3F94098	3	3	113.937	22.5288	元坪体育场	校园生活
B2094450D065A4FB409B	1	1	113.921	22.5167	上海浦东新区	一般地点标志
B2094450D065A6F4439B	28	2	114.425	22.6028	官湖角娜里客栈	出行住宿
B2094450D065A6FF429C	1	1	114.058	22.5344	Marco Polo	出行住宿
B2094450D065A7FE4093	1	1	114.047	22.6107	北京人民大会堂	楼宇机构
B2094450D065ABF8459A	12	11	114.12	22.5689	深圳市大梅沙京基喜来登度假酒店	出行住宿
B2094450D068A0FA459E	5	3	114.414	22.7629	坑梓•比亚迪	公司
B2094450D068A0FE469F	8	4	113.863	22.575	caffe bene	生活娱乐
B2094450D068A0FF429C	3	3	113.931	22.6404	越努力越幸运	楼宇机构
B2094450D068A1F54493	8	8	114.073	22.5206	香港国际机场	出行住宿
B2094450D068A1F84799	6	5	113.909	22.5566	海雅大剧院	生活娱乐
B2094450D068A2F4449B	17	17	114.109	22.5399	探鱼	餐饮美食
B2094450D068A2F9419B	1	1	114.059	22.5394	前海股权交易中心	公司
B2094450D068A2FF499B	5	3	114.055	22.5987	民乐大厦	公司
B2094450D068A3FA439D	1	1	114.34	22.7959	广东省深圳市龙岗区坪地镇	一般地点标志
B2094450D068A3FA459D	6	5	114.197	22.5869	南山华侨城创意园	一般地点标志
B2094450D068A3FC4992	1	1	114.257	22.7338	六星汽车宾馆	出行住宿
B2094450D068A4FF4399	5	3	113.947	22.7527	深圳市光明中学	校园生活
B2094450D068A5FB499D	4	4	113.89	22.7829	思密达韩国自助烤肉	餐饮美食
B2094450D068A5FD4592	1	1	114.057	22.5274	深圳漫游者青年旅舍(会展中心店)	出行住宿
B2094450D068A5FE439B	2	2	114.121	22.5614	百樂延	生活娱乐
B2094450D068A6FC419E	2	2	113.938	22.5307	深圳大学运动广场	校园生活
B2094450D068A6FE419F	5	5	114.021	22.5361	海岸城·8号水产市场海鲜店	餐饮美食
B2094450D068A6FF499E	11	2	114.04	22.5214	白·摄影工作室◆Baistudio	公司
B2094450D068AAF8429F	4	3	113.833	22.7672	欢乐海岸	生活娱乐
B2094450D068AAF9439F	1	1	113.935	22.5384	深圳龙岗大运中心体院馆	生活娱乐
B2094450D068AAF94698	2	2	114.125	22.537	许留山	餐饮美食
B2094450D068AAFD4698	3	3	113.922	22.5413	韩国首尔	生活娱乐
B2094450D068ABF4499D	2	2	114.204	22.6572	lQK	公司
B2094450D068ABF5419B	6	6	113.822	22.6506	深圳南澳西冲	公园户外
B2094450D068ABF94198	4	3	113.84	22.7362	星巴克	餐饮美食
B2094450D069A0FD459C	1	1	113.923	22.737	华星光电宿舍	公司
B2094450D069A1F44898	15	8	114.069	22.6072	香港维多利亚港	一般地点标志
B2094450D069A2F54299	5	3	114.069	22.6681	龙华新区乐康家居	购物服务
B2094450D069A2F8469D	3	2	114.129	22.5464	深圳- 新屋 NuHouse	餐饮美食
B2094450D069A3F5449B	2	2	114.023	22.5354	L s favor	餐饮美食
B2094450D069A3FA4799	1	1	114.356	22.6892	追梦纯KKTV	生活娱乐
B2094450D069A3FC4998	1	1	113.853	22.7648	新日佳百货	购物服务
B2094450D069A3FD499D	17	17	113.97	22.5589	莲花山公园	公园户外
B2094450D069A4F4439B	1	1	113.863	22.5989	伟创力实业有限公司	公司
B2094450D069A4F94092	2	2	114.061	22.5275	COCO Pa r k	购物服务
B2094450D069A4F94899	15	13	113.997	22.5221	胡桃里音乐餐厅	餐饮美食
B2094450D069A4FE4692	17	1	113.811	22.7352	杰安德国啤酒	生活娱乐
B2094450D069A6FA4499	4	4	113.958	22.5789	南山智园	楼宇机构
B2094450D069A7FF4292	2	2	114.133	22.5397	蛙蛙叫	餐饮美食
B2094450D069AAF44899	5	4	114.041	22.6456	大浪商业中心纷享城	购物服务
B2094450D069ABF5439E	1	1	113.899	22.7829	姚记甜品餐厅	餐饮美食
B2094450D06AA0FA4792	2	1	114.03	22.5363	白云学院	校园生活
B2094450D06AA1FD4899	3	3	114.089	22.5429	香港海港城	购物服务
B2094450D06AA2FA4198	1	1	114.009	22.6547	上早新村	一般地点标志
B2094450D06AA2FB4393	1	1	114.113	22.5504	深圳莲塘	一般地点标志
B2094450D06AA2FC4498	1	1	113.823	22.6505	啤酒与炸鸡	一般地点标志
B2094450D06AA3F8439E	4	3	113.921	22.4883	世界之窗	一般地点标志
B2094450D06AA3FC4492	6	5	113.918	22.4831	西雅图海鲜餐厅	餐饮美食
B2094450D06AA4F8479C	21	16	113.918	22.5251	荷兰花卉小镇	公园户外
B2094450D06AA4F8499B	3	2	113.827	22.6677	深圳宝安	一般地点标志
B2094450D06AA6FB429E	4	4	113.864	22.5836	中天美景大酒店	餐饮美食
B2094450D06AA7F4469C	1	1	113.929	22.6439	香港天文台	公司
B2094450D06AA7F5419F	3	3	114.068	22.7303	深圳.龍崗中心城	一般地点标志
B2094450D06AA7FA4992	10	10	114.213	22.6962	万科广场	餐饮美食
B2094450D06AAAF84892	17	3	114.171	22.5636	蓝海影视文化传播	公司
B2094450D06AAAF9469F	2	2	114.112	22.5409	第一健康体检中心	楼宇机构
B2094450D06AABFA469D	1	1	114.212	22.6516	基督教堂横岗堂	一般地点标志
B2094450D06AABFB419E	2	2	113.841	22.6276	三亚天涯海角	一般地点标志
B2094450D06AABFF4493	2	1	114.014	22.732	深圳市宝安区	一般地点标志
B2094450D06BA2FE489B	3	3	114.037	22.675	深圳保安国际机场	一般地点标志
B2094450D06BA3F4409B	28	24	114.061	22.5352	保利国际影城深圳大中华店	生活娱乐
B2094450D06BA3F44793	1	1	114.042	22.6533	龙华希尔顿逸林酒店	楼宇机构
B2094450D06BA4F5499E	2	2	114.096	22.5417	深大	校园生活
B2094450D06BA4F8449F	3	3	114.058	22.5346	老西安	餐饮美食
B2094450D06BA5FB4498	1	1	114.214	22.6696	nagasaki	校园生活
B2094450D06BA6FB439C	1	1	113.929	22.4903	曼谷	出行住宿
B2094450D06BA6FB499D	3	2	113.939	22.5339	深圳大学紫薇斋	校园生活
B2094450D06BA6FF4399	1	1	114.043	22.6222	深圳市卡萨酒吧	生活娱乐
B2094450D06BA7F84999	2	2	114.115	22.5447	1234 space, Pacific Coffee	餐饮美食
B2094450D06BAAF54192	1	1	114.126	22.5856	上海市浦东新区	一般地点标志
B2094450D06BAAFF489E	2	2	114.064	22.6159	STONE SHOULDER石头兄弟	公司
B2094450D06BABF9469B	1	1	114.041	22.552	陳小姐的店	餐饮美食
B2094450D06BABFF4492	2	1	113.862	22.7995	深圳市宝安区燕川新世纪港式茶餐厅	餐饮美食
B2094450D06CA0F84392	34	11	114.214	22.6514	深圳信义御城豪园	一般地点标志
B2094450D06CA0FB469D	64	24	114.227	22.7436	深圳市技师学院	校园生活
B2094450D06CA0FD4992	1	1	113.916	22.4834	南洋1号	餐饮美食
B2094450D06CA1F4479C	2	2	114.1	22.5359	西鄉天虹購物廣場	餐饮美食
B2094450D06CA1F94099	11	5	114.239	22.7028	香港特别行政区•元朗区	生活娱乐
B2094450D06CA1FC459C	13	12	114.064	22.5312	渔语鱼	餐饮美食
B2094450D06CA1FE459E	1	1	114.036	22.6435	火星秘密基地	公园户外
B2094450D06CA2F54198	10	4	114.253	22.5956	海美居	一般地点标志
B2094450D06CA2F9469F	1	1	114.088	22.5465	转角味	餐饮美食
B2094450D06CA3FC419B	11	11	113.937	22.5233	三诺智慧大厦	楼宇机构
B2094450D06CA3FD499B	18	10	113.902	22.5773	shenzhen	一般地点标志
B2094450D06CA5FB489E	14	14	114.05	22.5236	深圳会展中心	一般地点标志
B2094450D06CA6F94698	2	2	114.062	22.6172	梦想	一般地点标志
B2094450D06CA6FE489D	1	1	114.154	22.6181	丹竹头地铁站	购物服务
B2094450D06CA7F8449A	4	4	114.154	22.6018	中丝园	公园户外
B2094450D06CA7FB4999	4	4	114.024	22.6158	喜马拉雅公寓	出行住宿
B2094450D06CA7FB499A	4	3	114.123	22.578	香蜜湖	生活娱乐
B2094450D06CA7FE489A	92	27	114.013	22.7288	深圳市	一般地点标志
B2094450D06CAAF8409A	5	5	114.083	22.5398	中心公园	公园户外
B2094450D06CABF94492	12	10	113.925	22.4781	猫屎咖啡	餐饮美食
B2094450D06CABFC4493	2	2	114.123	22.5667	美国纽约州曼利厄斯	一般地点标志
B2094450D06DA0FB4592	1	1	114.125	22.5672	后会无期	一般地点标志
B2094450D06DA0FC469F	4	2	113.925	22.5512	我也曾经憧憬过	出行住宿
B2094450D06DA3FB4393	5	5	114.007	22.674	丽江古城	出行住宿
B2094450D06DA4F44298	3	3	113.871	22.5658	南山花卉小鎮	公园户外
B2094450D06DA4FB4599	3	3	114.108	22.5408	虾海岸	餐饮美食
B2094450D06DA5F4449A	3	3	113.974	22.5212	深圳科目三考场	一般地点标志
B2094450D06DA5FE489D	4	4	113.91	22.5558	龍泉四季椰子雞	餐饮美食
B2094450D06DA6FB469B	92	2	114.03	22.5337	深圳doTERRA工作室	公司
B2094450D06DA6FC4092	6	6	113.882	22.575	深圳湾体育馆	生活娱乐
B2094450D06DA6FE4998	13	2	114.169	22.5683	深圳市千世纪珠宝首饰有限公司	公司
B2094450D06DA7FD449D	34	3	113.95	22.5595	恒迪公寓	一般地点标志
B2094450D06DAAF4449E	9	9	114.252	22.6939	大运体育中心	生活娱乐
B2094450D06DAAFA409E	3	2	114.118	22.5371	不能忘记的时光	一般地点标志
B2094450D06DABFF4799	1	1	114.143	22.5438	大龙火锅（福田店）	餐饮美食
B2094450D06EA0F54393	6	4	114.199	22.5912	梧桐山艺术小镇	一般地点标志
B2094450D06EA0FC499B	43	12	114.085	22.6373	中環	一般地点标志
B2094450D06EA1F9459D	19	12	114.349	22.6888	追梦纯K	生活娱乐
B2094450D06EA3F44799	2	2	113.919	22.6635	深圳市宝安区	一般地点标志
B2094450D06EA3FA4393	4	4	114.129	22.5836	糖果酒吧	生活娱乐
B2094450D06EA3FD419E	5	5	114.048	22.6111	明斯克航母世界	公园户外
B2094450D06EA4FD4499	5	5	114.109	22.5555	UA电影院	生活娱乐
B2094450D06EA4FF439C	1	1	113.849	22.6087	深圳市宝安区	出行住宿
B2094450D06EA5F44799	2	2	114.123	22.533	翡翠明珠俱乐部	生活娱乐
B2094450D06EA6F84099	2	2	113.801	22.7469	香港湾仔区	一般地点标志
B2094450D06EA7FF499B	1	1	113.905	22.5552	纳美舞美视效有限公司	公司
B2094450D06EA7FF499D	1	1	113.96	22.5323	深圳市博大装饰工程有限公司	公司
B2094450D06EAAFF439C	23	19	113.989	22.6858	韩国首尔	一般地点标志
B2094450D06EABF54698	4	4	114.124	22.5368	gaga	餐饮美食
B2094450D06EABFA479D	31	3	114.143	22.6926	新偶像服装（深圳）有限公司	公司
B2094450D06EABFB4793	17	1	114.117	22.5372	108寿茶	购物服务
B2094450D06FA1F4409E	39	10	114.085	22.6373	荃灣	一般地点标志
B2094450D06FA1FB419F	1	1	114.086	22.5378	中航天桥	一般地点标志
B2094450D06FA1FB459E	2	2	114.233	22.546	來自 i phone 6 plus客戶端	生活娱乐
B2094450D06FA1FC4693	3	2	113.824	22.6704	宝利来国际大酒店凤凰阁	餐饮美食
B2094450D06FA2F54599	7	2	114.123	22.5453	羅湖バル Pirata	餐饮美食
B2094450D06FA2F84692	2	1	114.18	22.6383	本质生活	餐饮美食
B2094450D06FA2FE4993	2	2	113.929	22.7009	京基一百	一般地点标志
B2094450D06FA3F84398	3	1	113.889	22.5593	兄弟会•希斯名车中心	公司
B2094450D06FA3FC409B	3	2	113.974	22.6892	HKC惠科工业园	公司
B2094450D06FA3FF439A	21	20	114.023	22.5336	荷兰花卉小镇	公园户外
B2094450D06FA3FF489A	2	2	113.944	22.5572	天明大厦	公司
B2094450D06FA4F84393	65	13	114.179	22.6489	天颂雅苑	楼宇机构
B2094450D06FA4FF4598	2	2	113.929	22.5034	深圳湾畔国际名车中心	购物服务
B2094450D06FA6F44892	27	24	114.02	22.5301	本家韩国料理	餐饮美食
B2094450D06FA6F9499F	3	3	114.065	22.6294	CandyLab	餐饮美食
B2094450D06FA6FF439D	2	1	113.924	22.5243	舒适生活	公园户外
B2094450D06FA7FE4093	8	7	114.051	22.5199	東門	生活娱乐
B2094450D06FA7FF4999	3	2	114.355	22.6985	天峦湖	公司
B2094450D06FAAF4489F	7	7	114.487	22.5325	海天一舍	出行住宿
B2094450D06FAAF5409A	1	1	114.335	22.6785	东晟时代花园小区	出行住宿
B2094450D06FAAFD429F	1	1	114.041	22.552	陈小姐的店	餐饮美食
B2094450D06FABFA4798	1	1	113.918	22.5242	大新地铁站	一般地点标志
B2094450D164A0FB469E	2	2	114.038	22.6172	笔架山公园	公园户外
B2094450D164A0FC499C	2	2	114.112	22.534	深圳市 南山区	出行住宿
B2094450D164A1F5409F	3	3	114.054	22.5334	warehouse	餐饮美食
B2094450D164A1F8479B	10	7	114.053	22.5216	皇庭广场	餐饮美食
B2094450D164A1FC4293	9	9	114.061	22.5358	保利国际电影城	生活娱乐
B2094450D164A2F9479D	1	1	113.95	22.5252	天空之城	一般地点标志
B2094450D164A2FB4692	23	18	113.838	22.6917	凤凰古村	楼宇机构
B2094450D164A3FF429F	28	17	114.148	22.6113	深圳	购物服务
B2094450D164A4FB4293	1	1	114.483	22.5421	向阳花•时光客栈	出行住宿
B2094450D164A4FD4992	6	4	114.019	22.6346	深圳东门町	一般地点标志
B2094450D164A5F8459F	1	1	113.937	22.5181	壹間茶餐厅	餐饮美食
B2094450D164A5FA4898	11	2	114.082	22.5406	深圳东田造型	公司
B2094450D164A5FB4892	4	3	113.925	22.5084	翠图轩	餐饮美食
B2094450D164A5FC429A	2	2	113.894	22.6713	深圳市区	生活娱乐
B2094450D164A5FC4792	21	15	114.088	22.5437	世纪汇广场	一般地点标志
B2094450D164A5FD4493	1	1	114.095	22.5339	深圳国际机场	一般地点标志
B2094450D164A6FA449D	4	2	113.937	22.5277	深圳大学云鹤楼	校园生活
B2094450D164A6FB439E	2	2	113.893	22.5916	中粮澜山花园	一般地点标志
B2094450D164A7F54193	1	1	113.841	22.7278	上海市徐家汇	生活娱乐
B2094450D164A7F9429A	4	4	113.916	22.5255	万象城 face酒吧	生活娱乐
B2094450D164AAF5409A	2	2	113.928	22.5499	深圳經濟特區	一般地点标志
B2094450D164AAF54499	6	2	114.022	22.5389	香荔健身会所	生活娱乐
B2094450D164AAF5479B	10	10	114.109	22.5547	紅料理	餐饮美食
B2094450D164AAFB449C	10	6	113.883	22.5653	花样年.花乡	一般地点标志
B2094450D164AAFB4598	4	4	114.091	22.5643	太阳百货（东门）	购物服务
B2094450D164AAFD429D	1	1	114.151	22.6117	徐记煌三汁焖锅	餐饮美食
B2094450D164ABF54892	5	5	113.866	22.57	深圳野生动物园	公园户外
B2094450D164ABF8429F	10	8	114.12	22.5409	星巴克国贸店	餐饮美食
B2094450D164ABF94593	1	1	114.055	22.7156	转角味	餐饮美食
B2094450D164ABFD4199	1	1	114.118	22.5441	盐田栈道	公园户外
B2094450D164ABFF4392	1	1	113.938	22.5318	深圳大学·石头坞203深大青年杂志社办公室	校园生活
B2094450D165A0F9499F	3	3	114.045	22.5192	深圳市文化创意园	公司
B2094450D165A0FC489F	5	5	114.056	22.74	玫瑰海岸	生活娱乐
B2094450D165A1F9469F	5	5	113.937	22.7601	深圳宝安机场	一般地点标志
B2094450D165A1FE4199	1	1	113.929	22.5281	南山医院	一般地点标志
B2094450D165A2F54092	1	1	113.831	22.6352	Miss咖啡馆	餐饮美食
B2094450D165A2F9489D	2	2	113.987	22.5329	深圳华侨城 大峡谷	餐饮美食
B2094450D165A4F5419A	20	16	114.084	22.5418	世纪汇·都会轩	生活娱乐
B2094450D165A5FA4793	8	7	114.106	22.6042	上河坊PIAKSO毕咖所咖啡馆	餐饮美食
B2094450D165A6FF479E	24	3	113.824	22.647	深圳机场海关国际快件监管中心	公司
B2094450D165A6FF499C	13	11	114.038	22.6167	香港九龙城区	一般地点标志
B2094450D165A7FA4198	3	3	114.009	22.6723	深圳市少年宫地铁站	一般地点标志
B2094450D165AAF44598	1	1	113.923	22.5277	太公凉茶甜品	餐饮美食
B2094450D165AAFA419F	6	6	113.934	22.5322	田厦国际中心	公司
B2094450D165AAFB499A	4	3	114.242	22.673	Shenzhen · 龍崗	一般地点标志
B2094450D165AAFF479E	40	10	113.937	22.5292	深圳大学	校园生活
B2094450D165ABFD4899	366	255	114.022	22.6285	龙华九方购物广场	购物服务
B2094450D168A0FD489D	2	2	113.975	22.5573	深圳市桃源中学	校园生活
B2094450D168A1FA469C	3	2	114.133	22.5648	深圳温莎尔珠宝有限公司	公司
B2094450D168A1FD459F	1	1	113.94	22.5151	simply life	餐饮美食
B2094450D168A1FF4099	4	3	114.144	22.5536	深圳市东门商业圈	一般地点标志
B2094450D168A2FD4299	11	5	114.123	22.5335	云南大理洱海	一般地点标志
B2094450D168A3FE4898	1	1	114.05	22.5433	香港理工大学	校园生活
B2094450D168A4F5439B	2	2	114.069	22.5532	随遇而安	生活娱乐
B2094450D168A4F9449A	2	2	114.012	22.6445	特发和平里	一般地点标志
B2094450D168A4FB4292	1	1	114.051	22.5149	香港 HK	公园户外
B2094450D168A4FB459D	4	4	113.915	22.5299	威尼斯酒店	出行住宿
B2094450D168A4FD419A	2	2	114.136	22.5482	车公庙万豪酒店	餐饮美食
B2094450D168A5F94993	14	12	114.058	22.533	sicilia	餐饮美食
B2094450D168A5FD409F	17	16	113.814	22.6294	香港特别行政区·罗湖口岸	一般地点标志
B2094450D168A6FD429D	20	18	114.038	22.6162	香港尖沙咀	出行住宿
B2094450D168A6FF409F	23	19	114.082	22.63	香港特别行政区	一般地点标志
B2094450D168A7FA4899	4	3	114.052	22.5203	深圳市 福田区	一般地点标志
B2094450D168A7FB409B	4	4	114.046	22.5472	圣廷苑酒店	出行住宿
B2094450D168AAFB409F	2	2	114.039	22.634	香蜜湖	出行住宿
B2094450D168AAFB489F	5	2	113.858	22.5733	南方医科大学附属深圳恒生医院体检中心	生活娱乐
B2094450D168AAFE4199	25	22	114.211	22.6496	横岗松柏天虹•星巴克	餐饮美食
B2094450D168ABFC4299	5	5	114.265	22.7364	华侨城创意文化园	一般地点标志
B2094450D169A0FD449F	1	1	114.126	22.5539	盐田港口	一般地点标志
B2094450D169A2F5429C	6	6	113.902	22.5646	Mamamiya咖啡·庄园	餐饮美食
B2094450D169A2F8429E	6	2	114.085	22.6373	Osaka	一般地点标志
B2094450D169A2FE489D	2	2	114.411	22.6133	韩国S	公司
B2094450D169A2FF479B	6	6	114.085	22.6373	Bangkok	一般地点标志
B2094450D169A4F8499D	1	1	113.812	22.7592	宝安体育中心	生活娱乐
B2094450D169A5FA4193	1	1	114.031	22.6532	幸福里	一般地点标志
B2094450D169A6FA4692	1	1	114.398	22.7512	广东省陆丰市八万镇	一般地点标志
B2094450D169A6FA489C	9	7	114.126	22.5414	肖邦音乐会所	生活娱乐
B2094450D169AAFA469A	2	2	114.031	22.6265	Caffe bene	餐饮美食
B2094450D169AAFC4393	4	4	114.13	22.5743	梧桐山泰山涧	公园户外
B2094450D16AA0F5489B	3	3	114.122	22.5417	大海沙	校园生活
B2094450D16AA1FC419C	3	3	114.128	22.5997	香蜜湖	出行住宿
B2094450D16AA2F5489D	1	1	113.916	22.4824	BAESAN	餐饮美食
B2094450D16AA2FB469D	1	1	114.059	22.5338	黄记煌三汁焖锅（凤凰印象店）	餐饮美食
B2094450D16AA3F84693	1	1	114.087	22.5454	沸腾100欢乐火锅	餐饮美食
B2094450D16AA3FC4292	4	4	114.135	22.6762	华南城2号交易广场	购物服务
B2094450D16AA4F54692	9	9	113.934	22.5405	腾讯深圳总部	楼宇机构
B2094450D16AA4F9419B	2	2	113.901	22.7469	迪士尼乐园	生活娱乐
B2094450D16AA4F9459A	6	6	114.056	22.5664	Shenzhen	一般地点标志
B2094450D16AA5FD489B	1	1	113.972	22.5384	rock乌托邦青年旅社	出行住宿
B2094450D16AA7FB479E	1	1	114.129	22.599	阳光天地	公司
B2094450D16AA7FD479A	1	1	114.092	22.541	中国银行	公司
B2094450D16AAAFA4492	3	3	114.107	22.5382	海岸城	生活娱乐
B2094450D16AABFF499E	6	5	114.132	22.5676	香港特别行政区维多利亚港	生活娱乐
B2094450D16BA3FB4399	1	1	113.905	22.7508	国通快递	购物服务
B2094450D16BA3FD4092	3	2	114.112	22.5534	深圳 西湖宾馆公交站	一般地点标志
B2094450D16BA3FD479D	13	12	113.925	22.5005	深圳蛇口希尔顿南海酒店	楼宇机构
B2094450D16BA5FC409A	46	20	114.235	22.7479	深圳	一般地点标志
B2094450D16BA6F5449C	7	1	114.052	22.5238	Cube Shine方块西点	餐饮美食
B2094450D16BA7FB4099	6	6	114.062	22.6115	梧桐山烟云景区	一般地点标志
B2094450D16BAAF44499	3	3	114.07	22.6286	万科梦工厂	公司
B2094450D16BAAF8409C	3	3	114.084	22.5447	华强北茂业咖啡陪你	餐饮美食
B2094450D16BAAFD499C	6	6	114.058	22.5368	星巴克.皇庭广场店	餐饮美食
B2094450D16CA0F4409F	8	8	114.12	22.5791	銅鑼灣	出行住宿
B2094450D16CA1F4409D	4	4	114.1	22.5359	HAWA酒吧	餐饮美食
B2094450D16CA1FA4292	1	1	114.144	22.5436	山城往事民国风老火锅	餐饮美食
B2094450D16CA3F5479A	14	10	114.136	22.6116	一帆影城	生活娱乐
B2094450D16CA3FC4692	3	3	114.089	22.5354	南澳溪涌	公园户外
B2094450D16CA3FD469B	2	1	113.812	22.6233	深圳机场T3航站楼左手男厕所从里往外数第三坑位	一般地点标志
B2094450D16CA4FD4992	6	5	114.211	22.6498	星巴克天虹店	餐饮美食
B2094450D16CA5F44698	1	1	114.044	22.6372	沙头角	一般地点标志
B2094450D16CA5F9469D	6	4	114.067	22.6342	深圳地王大厦	楼宇机构
B2094450D16CA5FB479A	2	2	114.356	22.595	背仔头海滩	公园户外
B2094450D16CA5FD449C	2	2	114.046	22.5997	广州上下九	生活娱乐
B2094450D16CA6F44298	1	1	114.1	22.5389	杨小贤深圳南园店	餐饮美食
B2094450D16CA6FA4792	1	1	114.147	22.561	shenzhen9	一般地点标志
B2094450D16CA6FB469B	2	1	114.211	22.7101	安置小区	一般地点标志
B2094450D16CA6FE4299	1	1	114.118	22.533	想长增高的朋友来	购物服务
B2094450D16CA7FC429A	5	3	114.054	22.5332	非非想时尚发型	美容美发店
B2094450D16CAAFE4892	1	1	113.917	22.5191	世界某个角落	生活娱乐
B2094450D16CAAFF469E	4	4	114.039	22.6185	华强北赛格电子城	公司
B2094450D16CABF5499F	1	1	114.303	22.7189	中骏• 四季阳光	楼宇机构
B2094450D16DA1FF439D	3	2	114.066	22.5154	香港海洋公园	一般地点标志
B2094450D16DA1FF499D	3	3	113.854	22.7378	中山大学	校园生活
B2094450D16DA2F44092	1	1	113.975	22.5359	Shenzhen	一般地点标志
B2094450D16DA2F94892	2	2	114.235	22.5468	深圳·盛世名门	一般地点标志
B2094450D16DA2FB4593	16	11	114.022	22.6288	九方	购物服务
B2094450D16DA3FA419D	14	5	114.07	22.5257	深圳INSTYLE造型	公司
B2094450D16DA3FF409D	6	6	114.25	22.5861	壹海城	楼宇机构
B2094450D16DA3FF459F	1	1	114.228	22.6973	深圳站	一般地点标志
B2094450D16DA4FD4292	3	3	113.787	22.7319	深圳东门步行街	购物服务
B2094450D16DA5F44099	3	1	114.019	22.6257	九方购物中心一楼杰克琼斯	购物服务
B2094450D16DA6F94793	2	2	114.31	22.687	龙岗中心城	一般地点标志
B2094450D16DA7F8469B	8	5	113.996	22.6914	中国深圳	一般地点标志
B2094450D16DAAFC4098	26	5	114.553	22.5534	七星湾游艇会会所	公司
B2094450D16DAAFC4399	1	1	113.916	22.5536	华府国际	一般地点标志
B2094450D16DABFD4793	2	2	114.057	22.5255	深圳cocopark	餐饮美食
B2094450D16DABFF449E	2	2	113.988	22.5354	迪士尼乐园	公园户外
B2094450D16EA0F8479D	2	2	113.937	22.6895	广州塔	一般地点标志
B2094450D16EA1F4499A	10	8	113.918	22.4834	caffe bene	餐饮美食
B2094450D16EA1F54893	2	2	114.016	22.532	深圳宝源行	公司
B2094450D16EA1FB4492	10	4	114.055	22.6873	懿花园	楼宇机构
B2094450D16EA2F44799	8	8	114.054	22.5336	麻布茶房	餐饮美食
B2094450D16EA2F5419E	10	9	113.916	22.4824	element fresh 新元素	餐饮美食
B2094450D16EA2F54793	1	1	114.109	22.6164	内蒙古呼和浩特市白塔机场	一般地点标志
B2094450D16EA2F84293	1	1	114.126	22.6754	星巴克	餐饮美食
B2094450D16EA3F4479E	5	5	114.025	22.6245	乐凯撒·榴莲比萨	餐饮美食
B2094450D16EA4F4479E	1	1	114.276	22.6865	天宫一号太空站	楼宇机构
B2094450D16EA5F44199	7	7	113.999	22.5891	珠江游船 大沙码头 广州塔	一般地点标志
B2094450D16EA5F5489A	8	7	114.237	22.5467	海滨栈道	公园户外
B2094450D16EA5FB4192	4	3	113.868	22.5608	浪骑游艇会	生活娱乐
B2094450D16EA6FA469B	1	1	113.943	22.5233	深圳大学健身房	校园生活
B2094450D16EA7F4429E	7	7	114.051	22.5997	coco city	购物服务
B2094450D16EA7FC479C	3	3	113.862	22.6579	南山区南头	餐饮美食
B2094450D16EAAFB419D	3	2	114.058	22.6255	深圳华为	一般地点标志
B2094450D16EABF9439D	3	3	113.983	22.5358	华侨城生态广场	公园户外
B2094450D16EABF94492	2	2	114.122	22.5452	咖啡陪你	餐饮美食
B2094450D16EABFA419E	1	1	114.121	22.5422	Hyatt Place	出行住宿
B2094450D16EABFD479A	2	2	114.142	22.6668	香港九龙黄说酒店	出行住宿
B2094450D16FA0FC459E	1	1	114.178	22.6029	KINGHT COFFEE	餐饮美食
B2094450D16FA1FB4198	4	4	114.022	22.7467	汇隆百货	购物服务
B2094450D16FA1FC4799	1	1	114.381	22.7298	国人科技园	公司
B2094450D16FA2F4439C	2	2	114.236	22.7329	机场	一般地点标志
B2094450D16FA3F84593	9	5	114.125	22.5375	梵思咖啡 Fancy Coffee	餐饮美食
B2094450D16FA3F8469F	4	4	113.918	22.5742	东部华侨城	生活娱乐
B2094450D16FA4F5489F	1	1	114.317	22.597	迪士尼乐园酒店	一般地点标志
B2094450D16FA4FC439A	2	2	114.043	22.6488	龙华公寓	一般地点标志
B2094450D16FA6F44399	4	4	114.115	22.5451	香港時代廣場	楼宇机构
B2094450D16FA6F9459A	8	7	113.873	22.5636	大地影院	生活娱乐
B2094450D16FA6FA4992	1	1	113.805	22.754	共和花园	一般地点标志
B2094450D16FAAF54392	51	20	114.217	22.6876	深圳	餐饮美食
B2094450D16FABFC439D	2	2	113.862	22.6581	深圳桃源居	购物服务
B2094450D265A4F54299	1	1	114.548	22.5958	what a fucking day	一般地点标志
B2094450D268A6FF499F	2	2	113.856	22.5697	七巧国	公司
B2094450D26CA3F94998	20	13	114.085	22.6373	香港元朗	生活娱乐
B2094450D26CA5FD489E	1	1	113.824	22.6483	香港新千禧世界酒店	出行住宿
B2094450D26CAAF4439E	49	2	113.925	22.5514	a 2 o	一般地点标志
B2094450D26CAAF5479D	3	3	114.09	22.5384	好声音量贩式KTV	生活娱乐
B2094450D26CAAFC4998	3	3	113.902	22.5713	Aysh	生活娱乐
B2094450D26CABFC4298	3	3	114.059	22.6348	温馨小屋	楼宇机构
B2094450D26CABFD429B	1	1	114.12	22.5838	东门商业街	餐饮美食
B2094450D26CABFF4298	28	23	114.215	22.704	中海凯骊酒店	出行住宿
B2094450D26DA3FB4098	9	5	114.114	22.6491	中海信科技园	公司
B2094450D26DA3FC439D	2	2	114.027	22.5251	陆丰市第三中中学	校园生活
B2094450D26DABFB409B	3	3	113.828	22.7272	南澳岛	一般地点标志
B2094450D26FA7F5419D	36	14	113.97	22.557	广东新安职业技术学院	校园生活
B2094450D364AAF44498	5	3	113.826	22.6507	香港SOGO	购物服务
B2094450D364AAF5459B	4	4	114.085	22.6373	香港特別行政區 太子區	一般地点标志
B2094450D364ABF9479A	2	1	114.069	22.6394	AtS音乐工作室	生活娱乐
B2094450D365A0F44098	5	5	113.988	22.5215	豆府花城	餐饮美食
B2094450D365A0F84093	8	8	114.06	22.5356	深圳博纳影城皇庭店	生活娱乐
B2094450D365A0FF499E	47	44	114.06	22.5354	博纳影城皇庭广场店	生活娱乐
B2094450D365A2F94398	1	1	113.848	22.6034	中天美景	出行住宿
B2094450D365A2FE439F	1	1	114.036	22.6983	蔡四家族	公园户外
B2094450D365A4FB4792	2	2	114.215	22.7036	波托菲诺别墅区	公司
B2094450D365A4FF439A	12	9	113.884	22.5888	上上酒吧	生活娱乐
B2094450D365A4FF449A	5	4	113.884	22.5888	上上酒吧宝安店	生活娱乐
B2094450D365A4FF4893	2	2	114.011	22.6607	龙济医院	一般地点标志
B2094450D365A6F9429B	6	6	113.935	22.518	良辰小膳	餐饮美食
B2094450D365A6FB409A	15	11	113.81	22.7627	京基大厦	楼宇机构
B2094450D365A7F8419B	6	6	114.06	22.5317	深圳市会展中心1号馆	一般地点标志
B2094450D365AAF84293	3	3	114.326	22.6845	香港政府	一般地点标志
B2094450D365AAFA439C	2	2	114.031	22.5265	求水山酒店	出行住宿
B2094450D365AAFF439C	8	3	114.032	22.5354	智猴葡萄酒总部	餐饮美食
B2094450D365ABF8479B	5	3	114.19	22.648	天颂雅苑	一般地点标志
B2094450D365ABFC479F	3	2	113.845	22.5888	深圳市宝安区	出行住宿
B2094450D36EA2FB4899	1	1	114.026	22.537	阳光高尔夫大厦	楼宇机构
B2094450D464A0FF449B	1	1	114.066	22.7185	努力	一般地点标志
B2094450D464A3FD439E	1	1	113.935	22.5175	TIGERTOPOKI	餐饮美食
B2094450D464A3FD4692	7	5	114.121	22.5398	品乐汇自助火锅	餐饮美食
B2094450D464A4FF4698	6	6	113.932	22.5185	浙禮	餐饮美食
B2094450D464A7F4479C	1	1	114.031	22.5336	D.Na流行舞培训基地	生活娱乐
B2094450D464AAFA4799	1	1	114.298	22.6921	中科华核电技术研究院	公司
B2094450D465A0F84293	6	6	113.949	22.5743	深圳罗湖口岸	一般地点标志
B2094450D465A0F94998	61	57	114.022	22.6271	九方探鱼	餐饮美食
B2094450D465A0FC489F	11	1	113.954	22.5839	园闰椰子鸡餐厅	火锅店
B2094450D465A1FC4193	10	9	113.905	22.5595	海雅探鱼	餐饮美食
B2094450D465A1FC4899	1	1	113.933	22.5264	Seven Bar	餐饮美食
B2094450D465A1FC4993	1	1	113.918	22.5324	AIVA祛痘中心深圳南山店	购物服务
B2094450D465A2F44292	1	1	114.108	22.5378	骑智天下科技	购物服务
B2094450D465A2F8409F	7	6	114.089	22.5367	Hongkong	一般地点标志
B2094450D465A4F5449E	1	1	114.035	22.6653	振华时代广场	楼宇机构
B2094450D465A4FB469A	4	4	114.251	22.7257	荣超英隆大厦	公司
B2094450D465A4FB4999	1	1	114.303	22.6931	龙川一中	一般地点标志
B2094450D465A7F54299	4	3	114.046	22.526	美绅咖啡	餐饮美食
B2094450D465A7F84898	2	2	113.848	22.5904	南澳度假村	公园户外
B2094450D465A7F9479C	1	1	113.959	22.5682	荣和茶餐厅	餐饮美食
B2094450D465AAF8429E	2	2	113.824	22.7265	名典咖啡语茶	餐饮美食
B2094450D465ABF84798	8	8	114.022	22.6285	中航九方	餐饮美食
B2094450D465ABFF489E	8	5	113.916	22.4834	加辣比海鲜餐厅	餐饮美食
B2094450D468A0F4409C	100	13	113.998	22.5968	南方科技大学致仁书院	校园生活
B2094450D468A0FC449B	7	6	113.933	22.5265	深圳大学乔相阁	校园生活
B2094450D468A1F5449A	3	3	114.115	22.5477	小蛮腰	一般地点标志
B2094450D468A1F54598	77	42	113.931	22.5269	深圳大学	校园生活
B2094450D468A1F94993	9	9	114.108	22.5483	深圳小梅沙	公园户外
B2094450D468A1FB4498	10	2	114.084	22.5382	ShenZhen	一般地点标志
B2094450D468A2FA4992	5	5	114.032	22.6019	龙悦居	楼宇机构
B2094450D468A2FC449D	23	22	113.975	22.5355	深圳-世界之窗	生活娱乐
B2094450D468A5F44599	3	3	114.087	22.5451	沙头角	一般地点标志
B2094450D468A5FD429F	2	2	113.953	22.5335	ZOPO全宇宙总部	公司
B2094450D468A6FE489B	8	3	114.095	22.5392	Coffee Jump咖啡工作室	公司
B2094450D468A6FF409A	8	4	114.041	22.6932	Sweet Chat Chat	餐饮美食
B2094450D468AAFF419A	3	1	113.875	22.5572	西格公寓	楼宇机构
B2094450D468AAFF4293	9	4	114.246	22.7125	王妃国际	生活娱乐
B2094450D468ABFA499D	2	2	113.917	22.7212	上海市浦东机场	出行住宿
B2094450D469A0FF479B	16	11	113.942	22.5082	深圳湾一号	公司
B2094450D469A2FA439A	4	2	114.128	22.557	深圳罗湖	一般地点标志
B2094450D469A5F9429B	2	2	114.023	22.6483	汉宫养生坊	购物服务
B2094450D469A5FC4093	3	3	113.804	22.6797	澳门拱北口岸	一般地点标志
B2094450D469A6FC409D	9	8	114.081	22.5491	深圳市京基100大厦	一般地点标志
B2094450D469A7FA489E	4	4	114.029	22.658	深圳大学	校园生活
B2094450D469A7FF4992	1	1	113.885	22.5797	河东骏丰园	楼宇机构
B2094450D469AAFD4293	6	4	114.247	22.7248	力美健健身俱乐部（龙岗会所）	生活娱乐
B2094450D46AA0FA439E	2	2	113.95	22.5833	茶木	餐饮美食
B2094450D46AA0FB409E	2	2	114.119	22.5315	victoria harbour	公园户外
B2094450D46AA0FC449C	9	7	113.947	22.5443	浅葱小唱	餐饮美食
B2094450D46AA0FD449A	1	1	114.021	22.558	华侨城创意文化园	公园户外
B2094450D46AA1FA429A	9	9	113.939	22.5221	A8Live音乐现场	生活娱乐
B2094450D46AA1FD4899	3	3	114.037	22.6092	bingo缤果空间	生活娱乐
B2094450D46AA1FF4399	3	3	114.028	22.6281	海岸城	一般地点标志
B2094450D46AA1FF449A	3	2	114.111	22.5397	茶木	餐饮美食
B2094450D46AA2FE4198	5	3	113.999	22.6725	欢乐谷	生活娱乐
B2094450D46AA2FE4492	2	2	114.039	22.5202	下沙图书馆	楼宇机构
B2094450D46AA3F9439E	4	3	114.244	22.7113	龙城初级中学	校园生活
B2094450D46AA3FA439A	2	2	114.067	22.6523	至尊堡	生活娱乐
B2094450D46AA3FA4592	16	11	113.915	22.4861	The Prince Avenue	餐饮美食
B2094450D46AA3FB449D	3	3	114.119	22.5381	A.L.S Cafe	餐饮美食
B2094450D46AA3FB4892	1	1	113.841	22.7186	夜狼酒吧	生活娱乐
B2094450D46AA3FE459F	1	1	114.063	22.521	九子香辣蟹	餐饮美食
B2094450D46AA3FF4799	2	2	114.028	22.5433	深圳香蜜湖卡丁车场	生活娱乐
B2094450D46AA5FA409D	1	1	113.916	22.483	The Tavern S...	西餐厅
B2094450D46AA6FA429F	7	3	114.125	22.5678	泰美珠宝园	公司
B2094450D46AA6FF4199	1	1	113.814	22.6231	味千拉面	餐饮美食
B2094450D46AA7F8429A	2	2	114.002	22.666	九方	生活娱乐
B2094450D46AABFC4599	2	2	113.843	22.7312	深圳市宝安区	一般地点标志
B2094450D46AABFD469F	7	7	114.052	22.6049	茶木·Tea wood 万象城店	餐饮美食
B2094450D46BA0F44098	7	6	113.833	22.7649	豪客来永辉店	餐饮美食
B2094450D46BA0F9439A	3	3	114.012	22.5446	手足潮州牛肉坊（深国投坊）	火锅店
B2094450D46BA0FB459A	1	1	113.863	22.8015	广州琶洲会展中心	一般地点标志
B2094450D46BA1F5439C	1	1	114.05	22.6905	深圳市艾普视达数码科技有限公司	工厂
B2094450D46BA1F8479E	2	2	114.097	22.5372	Yo family Cafe	餐饮美食
B2094450D46BA1FF419C	18	18	114.116	22.5369	8点餐厅	餐饮美食
B2094450D46BA4F9409C	2	2	114.057	22.5447	深圳证券交易所	楼宇机构
B2094450D46BA5F44099	2	1	114.083	22.5367	随心所欲	生活娱乐
B2094450D46BA5F5499E	4	2	114.062	22.5341	TNT造型	生活娱乐
B2094450D46BA5FA439C	1	1	113.937	22.518	招商银行南山支行	公司
B2094450D46BA6FC4299	4	4	114.145	22.5453	地王大厦	楼宇机构
B2094450D46BA7F94499	1	1	113.867	22.5722	佬革命主题火锅	餐饮美食
B2094450D46BA7FD499E	2	2	114.035	22.6213	爱碗亭	中餐厅
B2094450D46BABFF439E	2	2	114.091	22.5403	大梅沙	公园户外
B2094450D46CA3F4449E	1	1	113.893	22.5986	深圳诺普信农化股份有限公司	公司
B2094450D46CA3F5479D	1	1	114.059	22.5574	夏日時光音乐基地	一般地点标志
B2094450D46CA3FB4292	1	1	114.02	22.7274	引领时尚健身俱乐部	生活娱乐
B2094450D46CA3FB4699	2	2	113.835	22.596	泳辉商务大厦	楼宇机构
B2094450D46CA5F54392	7	5	114.235	22.5686	深圳市梧桐山国家森林公园	公园户外
B2094450D46CA5F84192	19	18	113.975	22.5357	梧桐山	生活娱乐
B2094450D46CA6F9439D	5	5	113.901	22.5604	深圳会展中心	一般地点标志
B2094450D46CA6FF479C	4	2	114.168	22.5651	深圳市罗湖区	一般地点标志
B2094450D46CA7F4499F	1	1	113.929	22.5271	Santos Coffee	餐饮美食
B2094450D46CA7FC4999	5	5	114.029	22.6712	上上酒吧	公园户外
B2094450D46CA7FE4492	2	1	114	22.6594	汇亿财富中心	公司
B2094450D46CAAFA489D	3	3	114.062	22.5111	香港元朗	一般地点标志
B2094450D46DA0F44898	8	6	114.061	22.5321	深圳会展中心6号馆	一般地点标志
B2094450D46DA0FC4298	9	9	114.122	22.5424	Prosit博喜德国啤酒餐厅	餐饮美食
B2094450D46DA1F44498	1	1	114.279	22.6962	深圳音樂廳	生活娱乐
B2094450D46DA1F9429B	1	1	113.929	22.5271	a8 DemoLive	生活娱乐
B2094450D46DA2F54898	7	1	114.229	22.5525	华强北	一般地点标志
B2094450D46DA3FC409E	1	1	114.109	22.6022	文博宫多功能厅会场	未知分类
B2094450D46DA3FC419E	5	5	114.11	22.5417	虾海岸	餐饮美食
B2094450D46DA4F9459A	2	2	114.01	22.7314	深圳万悦城	生活娱乐
B2094450D46DA4FA459F	3	3	114.085	22.6373	崇光百货	购物服务
B2094450D46DA4FC469F	10	10	114.051	22.5988	贝蕾音乐餐厅	餐饮美食
B2094450D46DA4FE4999	6	6	114.11	22.5393	KKMALL京基百纳	楼宇机构
B2094450D46DA5F44698	13	3	113.898	22.5759	深圳21G Club酒吧	生活娱乐
B2094450D46DA6F5419F	3	3	113.945	22.5281	Dots cafe	餐饮美食
B2094450D46DA6F54899	1	1	114.07	22.6269	万科梦工场	楼宇机构
B2094450D46DA7F44493	107	62	114.106	22.6542	甘坑客家小镇	一般地点标志
B2094450D46DA7F9479D	11	4	113.893	22.5664	深圳.宝安	一般地点标志
B2094450D46DA7F94992	4	3	114.135	22.6996	滋味香江	餐饮美食
B2094450D46DA7FF459D	4	1	114.121	22.542	SIMPLE THIMGS	购物服务
B2094450D46DAAFD4293	1	1	114.082	22.5323	中心公园	公园户外
B2094450D46DABFC4192	1	1	114.089	22.5439	腾讯深圳计算机有限公司	公司
B2094450D46EA0FC459C	6	6	114.066	22.5331	星米年糕火锅	餐饮美食
B2094450D46EA0FE429F	39	30	114.111	22.5398	TEA WOOD 茶木台式休閒餐廳	餐饮美食
B2094450D46EA1FA449B	1	1	113.954	22.5357	迈科龙大厦	公司
B2094450D46EA1FA4799	2	1	114.019	22.6556	福田口岸	购物服务
B2094450D46EA1FD479F	3	3	114.067	22.5224	冬瓜印象生態火鍋	餐饮美食
B2094450D46EA2FB419A	3	2	113.824	22.6257	南航基地	公司
B2094450D46EA3F4449E	3	1	114.207	22.6805	500.com大厦	公司
B2094450D46EA3F9499A	1	1	113.808	22.7163	极度酒吧	生活娱乐
B2094450D46EA5FF479C	24	1	113.974	22.5371	U-Derma 优徳医美	公司
B2094450D46EA6FD469A	25	25	113.986	22.5396	深圳大学	校园生活
B2094450D46EABFC409E	1	1	113.916	22.6638	黑茶东海店	餐饮美食
B2094450D46EABFE4999	1	1	113.926	22.5241	遇见花店	一般地点标志
B2094450D46FA0F4479C	6	6	114.121	22.5371	巴士烫捞(南湖街道置地广场)	火锅店
B2094450D46FA0FD429C	3	3	114.061	22.5355	福田区 中心城	餐饮美食
B2094450D46FA1FA469B	2	2	113.893	22.7167	旺角中心區	一般地点标志
B2094450D46FA1FD439B	2	1	114.085	22.6373	銅鑼灣廣場一期MaBelle	公司
B2094450D46FA2FF499B	1	1	113.967	22.5327	愿时光对我好点	一般地点标志
B2094450D46FA7FC4898	3	3	114.025	22.5374	Meow Bar	餐饮美食
B2094450D46FABF8409B	4	3	114.082	22.5444	Lifisee艺术空间	生活娱乐
B2094450D46FABF94593	5	3	113.912	22.5101	深圳·馨月汇月子会所	一般地点标志
B2094450D564A0F84892	3	1	113.98	22.5908	深圳市野生动物园群象群虎表演馆	公园户外
B2094450D564A1FF409E	4	4	113.935	22.5191	泰一格年糕火锅	餐饮美食
B2094450D564A2F5489E	2	2	113.876	22.5881	新港城酒楼	餐饮美食
B2094450D564A2FF449A	11	2	114.151	22.6132	龙岗双龙	一般地点标志
B2094450D564A3FA469E	5	3	114.059	22.5332	F Café	餐饮美食
B2094450D564A3FA489C	2	2	113.936	22.518	COSTA（海岸城店）	餐饮美食
B2094450D564A3FE4398	6	6	114.054	22.5414	深圳证券交易所	楼宇机构
B2094450D564A3FE4498	20	17	114.054	22.5414	深圳证券交易所	楼宇机构
B2094450D564A4F8479D	1	1	114.07	22.5289	广东省深圳市福田区皇岗村华润万家	购物服务
B2094450D564A4FF4398	1	1	114.218	22.7164	深圳市公安局大运城派出所	楼宇机构
B2094450D564A5FA499D	3	3	113.906	22.5589	深圳宝安海雅缤纷城探鱼	餐饮美食
B2094450D564A5FF4598	8	2	114.054	22.5366	Riccie妮琪	生活娱乐
B2094450D564A6F44399	1	1	113.864	22.5744	SIMPLE THINGS	购物服务
B2094450D564A6F94899	1	1	114.163	22.5619	留医部	一般地点标志
B2094450D564A6FC409B	1	1	114.114	22.6013	地王大厦	楼宇机构
B2094450D564A6FE4193	4	2	113.929	22.5141	深圳 V片场概念摄影	公司
B2094450D564A6FE499A	2	1	114.028	22.5276	emie亿觅	公司
B2094450D564A7FB479C	19	19	114.109	22.5447	京基100大厦96层瑞吉酒店Socia西餐厅	餐饮美食
B2094450D564A7FB489B	1	1	113.935	22.5243	中世环境	公司
B2094450D564A7FC499B	3	3	113.964	22.5829	NEO	楼宇机构
B2094450D564A7FD4398	1	1	114.137	22.5719	永和快餐大王	餐饮美食
B2094450D564A7FE439B	47	1	114.176	22.64	深圳八方礼陶瓷	公司
B2094450D564AAFE4192	10	10	114.065	22.5304	元气寿司	餐饮美食
B2094450D564ABF44592	4	4	113.825	22.6503	广东 · 深圳	一般地点标志
B2094450D564ABF4489D	3	3	114.216	22.684	香港中文大学深圳	校园生活
B2094450D564ABFA499E	2	2	114.142	22.619	和谐家园	出行住宿
B2094450D565A0FC489A	3	3	114.207	22.6466	Caffe bene	餐饮美食
B2094450D565A1F54792	2	2	114.004	22.6641	深圳湾体育中心	一般地点标志
B2094450D565A1FC409E	4	4	114.018	22.6746	香港特区政府	一般地点标志
B2094450D565A1FD469F	1	1	114.227	22.6175	深圳北大医院	一般地点标志
B2094450D565A1FE489D	4	4	113.925	22.516	重庆袍哥码头火锅	餐饮美食
B2094450D565A2F44098	7	6	114.114	22.6262	深圳湾体育中心	一般地点标志
B2094450D565A2FB4599	13	12	114.112	22.5392	Pizza Express	餐饮美食
B2094450D565A2FB479E	1	1	114.049	22.6373	香港花園	公园户外
B2094450D565A2FC4292	15	4	114.038	22.5992	IDEA_CAFE_STUDIO	餐饮美食
B2094450D565A2FE499E	1	1	114.136	22.621	上岛咖啡	餐饮美食
B2094450D565A3FA449D	5	4	113.94	22.5172	US17	购物服务
B2094450D565A4F8479E	2	2	114.111	22.5399	Pizzaexpress	餐饮美食
B2094450D565A4FB469F	4	3	114.088	22.572	深圳画院	楼宇机构
B2094450D565A4FB479D	1	1	114.06	22.6301	2015	校园生活
B2094450D565A4FE489D	6	6	113.916	22.4825	里外 in out	餐饮美食
B2094450D565A6F9419A	7	4	113.931	22.5253	创世纪滨海花园	出行住宿
B2094450D565A6F94493	1	1	113.858	22.5616	绿海名居	一般地点标志
B2094450D565A6FC409E	1	1	114.064	22.6312	坂田印象大厦	楼宇机构
B2094450D565A6FD429E	1	1	113.845	22.5888	深圳市宝安区	出行住宿
B2094450D565A6FD489E	39	32	113.939	22.5172	莉莉玛莲酒吧Boom Boom Room	生活娱乐
B2094450D565A6FE499F	3	2	113.968	22.5865	哈工大深研院	校园生活
B2094450D565A6FF469A	1	1	114.109	22.6087	Miao	一般地点标志
B2094450D565A7F54299	3	3	113.964	22.5708	太平洋影院（京基百纳店）	购物服务
B2094450D568A0F44493	2	2	113.953	22.5364	宝安区	公园户外
B2094450D568A0FA439A	5	3	114.06	22.5238	瑞吉酒店	餐饮美食
B2094450D568A0FA479A	6	6	113.834	22.6909	凤凰森林公园	公园户外
B2094450D568A0FE4292	5	5	114.042	22.6175	Shenzhen	一般地点标志
B2094450D568A1FB489E	1	1	113.913	22.5752	深圳湾体育中心	一般地点标志
B2094450D568A2F4479D	1	1	114.085	22.6373	Hongkong Regal Airport Hotel	出行住宿
B2094450D568A2F8409F	4	4	114.102	22.5758	八卦岭	餐饮美食
B2094450D568A2FB469A	1	1	114.055	22.5656	iPad Air	餐饮美食
B2094450D568A3FB4599	3	2	114.016	22.7392	金光华	生活娱乐
B2094450D568A3FC4198	5	4	113.782	22.6822	caffe bene.京基百纳店	餐饮美食
B2094450D568A4F8419D	7	7	114.087	22.5685	深圳中心书城	生活娱乐
B2094450D568A4FA4399	3	3	113.865	22.5669	香港特别行政区屯门市广场	生活娱乐
B2094450D568A4FF419C	16	16	114.06	22.5356	暹罗泰食馆(皇庭广场店店)	餐饮美食
B2094450D568A5FB449F	5	5	113.906	22.5589	LA CAFE	餐饮美食
B2094450D568A5FF429E	1	1	114.293	22.7721	香園新村	一般地点标志
B2094450D568A5FF449F	5	4	114.351	22.5975	背仔角沙滩	公园户外
B2094450D568A6F54799	1	1	113.805	22.727	coffee bene	餐饮美食
B2094450D568A6F9479A	7	1	114.505	22.5872	毛驴假期客栈	出行住宿
B2094450D568A6FA4999	28	25	114.061	22.5333	Lavazza樂道咖啡	餐饮美食
B2094450D568A6FE4898	1	1	114.049	22.595	港铁深圳4号龙华线	出行住宿
B2094450D568A7F44492	5	3	114.054	22.5337	UP Coffee	餐饮美食
B2094450D568AAFC429C	1	1	114.124	22.5721	China	公司
B2094450D568AAFC4598	1	1	114.048	22.5482	STORM舞蹈工作室福田店	培训机构
B2094450D569A0F44899	1	1	114.055	22.5474	24hour书吧	生活娱乐
B2094450D569A0F8449F	2	2	113.897	22.5314	深圳图书馆	生活娱乐
B2094450D569A0F84699	7	5	113.802	22.6741	红宝石KTV	生活娱乐
B2094450D569A1F8499D	1	1	113.947	22.5182	壹點壹客西點夢工場	餐饮美食
B2094450D569A1FE409E	1	1	114.042	22.5214	菜菜数码直营店	公司
B2094450D569A1FE4898	14	12	113.931	22.5392	南山文体中心	生活娱乐
B2094450D569A3F8409F	1	1	114.117	22.5897	伤心太平洋	一般地点标志
B2094450D569A4F8419A	1	1	114.123	22.5507	香港九龙城	购物服务
B2094450D569A4FC469C	4	4	113.863	22.5762	红树林	公园户外
B2094450D569A5F9429D	2	2	114.037	22.6056	my heart	校园生活
B2094450D569A5F9499D	9	9	114.108	22.6153	蓮花山公園	公园户外
B2094450D569A5FA479A	1	1	114.025	22.7166	深圳龙华新区大和路麦当劳	餐饮美食
B2094450D569A5FC4299	2	2	114.034	22.6694	皇室派对	生活娱乐
B2094450D569A5FF4092	7	3	114.048	22.5249	party堂	餐饮美食
B2094450D569A6F5499C	4	4	114.239	22.7247	V迷酒廊	生活娱乐
B2094450D569A6F8479D	9	9	114.147	22.5636	东湖公园	公园户外
B2094450D569A6FB4099	5	5	113.939	22.5175	莉莉玛莲南山店	生活娱乐
B2094450D569A6FB439C	4	4	114.236	22.6777	东湖公园	公园户外
B2094450D569A7F44592	1	1	114.228	22.5527	KKmall	餐饮美食
B2094450D569A7FE4799	2	2	114.21	22.6503	维也纳花慕西餐厅	餐饮美食
B2094450D569AAFA459D	1142	267	114.144	22.5458	新兴社区公园	公园
B2094450D569ABFC489A	9454	2684	114.012	22.6562	龙华镇	商圈
B2094450D569ABFC489B	5012	2007	114.121	22.5464	东门商业圈	商圈
B2094450D569ABFE4393	8643	4604	114.053	22.5316	市中心区	商圈
B2094450D569ABFE459E	3434	1677	114.103	22.5411	深南中	商圈
B2094450D569ABFE4798	558	313	114.105	22.5434	地王	商圈
B2094450D569ABFF409C	758	175	114.113	22.5321	深圳火车站	商圈
B2094450D56AA0F8459C	3	1	114.081	22.5431	深圳紫金环球金属交易中心	楼宇
B2094450D56AA0FC409A	1	1	114.311	22.602	爱琴海	住宅区
B2094450D56AA0FC409B	44	17	114.14	22.6134	御南苑(西区)	住宅区
B2094450D56AA0FC4192	37	5	114.117	22.5606	云中阁	住宅区
B2094450D56AA0FC4199	3	1	113.982	22.6924	大浪颐丰华	住宅区
B2094450D56AA0FC419E	16	2	113.793	22.7468	沙三豪居	住宅区
B2094450D56AA0FC429F	1	1	113.986	22.5369	锦绣公寓	住宅区
B2094450D56AA0FC439D	3	1	113.822	22.7322	缤纷时代购物城	商场
B2094450D56AA0FC4499	3	1	114.093	22.5533	园岭一街小区	住宅区
B2094450D56AA0FC449D	1	1	113.796	22.7403	沙二西环新村	住宅区
B2094450D56AA0FC4592	2	2	114.153	22.6228	景民新城	住宅区
B2094450D56AA0FC459B	1	1	114.03	22.6029	逸秀新村	住宅区
B2094450D56AA0FC459E	3	3	114.156	22.6172	吉发阁	住宅区
B2094450D56AA0FC469C	20	1	113.825	22.737	沙井富居	住宅区
B2094450D56AA0FC469E	2	1	114.262	22.7223	吓岗一村	住宅区
B2094450D56AA0FC4798	285	74	114.132	22.544	文锦渡海关二院生活区	住宅区
B2094450D56AA0FC4799	448	65	114.139	22.5778	特检苑	住宅区
B2094450D56AA0FC479D	1	1	114.003	22.5314	深圳红树林湿地生态展览馆	会展中心
B2094450D56AA0FC479E	454	200	114.008	22.5322	海滨高尔夫	高尔夫相关
B2094450D56AA0FC4893	1	1	113.916	22.4895	望海汇景苑	住宅区
B2094450D56AA0FC4898	3	1	114.005	22.5547	听泉居	住宅区
B2094450D56AA0FC4899	8	3	114.007	22.5446	华强职业技术学校竹香校区	校园生活
B2094450D56AA0FC489B	4	3	114.009	22.5486	暨南大学附属深圳眼科医院	医院
B2094450D56AA0FC489F	1	1	114.125	22.5583	深圳市翠竹外国语实验学校(虹楼东)	校园生活
B2094450D56AA0FC4992	1	1	113.942	22.5591	丹邦公寓	住宅区
B2094450D56AA0FC499A	1	1	114.016	22.6413	上塘综合楼	住宅区
B2094450D56AA0FD409B	34	29	113.958	22.5376	棕榈泉国际高尔夫学院	高尔夫相关
B2094450D56AA0FD4198	2	2	114.04	22.7029	楠木花园	住宅区
B2094450D56AA0FD419E	1	1	114.022	22.5966	圣莫丽斯高尔夫练习场	高尔夫相关
B2094450D56AA0FD4293	64	14	114.044	22.5234	福田区众孚小学	校园生活
B2094450D56AA0FD439A	4	3	114.109	22.5566	桂龙家园	住宅区
B2094450D56AA0FE439F	1	1	114.047	22.5279	菲利红酒音乐汇	餐饮美食
B2094450D56AA0FF4198	1	1	113.943	22.5666	集成电路产业应用园	楼宇机构
B2094450D56AA1F44098	1	1	114.017	22.6571	龙华美丽AAA商业大厦	楼宇
B2094450D56AA1F4409A	1	1	114.098	22.5649	深爱大厦	楼宇
B2094450D56AA1F4409F	1	1	114.054	22.5051	能源物流中心	楼宇
B2094450D56AA1F44192	4	1	114.065	22.5382	福鑫苑大厦	楼宇
B2094450D56AA1F4429B	55	22	114.031	22.667	金銮国际商务大厦	楼宇
B2094450D56AA1F4429D	1	1	113.926	22.5455	水务集团南山大楼	楼宇
B2094450D56AA1F4439A	1	1	114.248	22.7293	维百盛大厦	楼宇
B2094450D56AA1F4439D	1	1	114.003	22.537	新港大厦	楼宇
B2094450D56AA1F4449B	2	2	114.029	22.672	宏奕大厦	楼宇
B2094450D56AA1F4449E	1	1	114.001	22.6658	亿康商务大厦	楼宇
B2094450D56AA1F4449F	1	1	114.036	22.6488	油松科技大厦	楼宇
B2094450D56AA1F44593	1	1	114.218	22.7213	深圳市龙岗区教育局	楼宇机构
B2094450D56AA1F4459C	1	1	114.083	22.5593	深圳市大运中心运营管理有限公司	楼宇机构
B2094450D56AA1F44698	74	22	114.14	22.5754	深圳水务集团东湖水厂	楼宇机构
B2094450D56AA1F4469C	1083	182	114.124	22.57	翠竹路	商圈
B2094450D56AA1F4479B	202	59	114.093	22.5424	中信广场	商圈
B2094450D56AA1F54693	1	1	114.34	22.6986	飞东村	住宅区
B2094450D56AA1F54898	75	10	114.24	22.6982	宏昌华府	住宅区
B2094450D56AA1F5489B	2	2	114.25	22.7139	城南雅筑	住宅区
B2094450D56AA1F5489D	1	1	113.779	22.7381	蚝三民主丰泽园	住宅区
B2094450D56AA1FB4593	1	1	113.945	22.5364	深圳微软技术中心	楼宇
B2094450D56AA1FB4699	1	1	114.045	22.5085	南方电信规划咨询设计院有限公司	楼宇
B2094450D56AA1FB469B	1	1	113.907	22.4807	中集集团	楼宇
B2094450D56AA1FB4798	1	1	114.077	22.5459	中航中心	楼宇
B2094450D56AA1FB479D	2	2	113.915	22.5128	中泰南山主角	楼宇
B2094450D56AA1FB4899	1	1	114.005	22.5419	深圳市气象局	楼宇机构
B2094450D56AA1FB489A	7	2	114.014	22.5369	深航大厦	楼宇
B2094450D56AA1FB489B	3	3	114.064	22.535	澳新亚大厦	楼宇
B2094450D56AA1FB489C	4	3	114.118	22.569	祥祺鹏大厦	楼宇
B2094450D56AA1FB489D	3	1	114.123	22.5729	水晶大厦	楼宇
B2094450D56AA1FB4998	243	68	113.97	22.5584	高发工业区	产业园区
B2094450D56AA1FB499A	2	2	114.039	22.5544	飞顺达汽车大厦	楼宇
B2094450D56AA1FB499C	4	1	113.879	22.5972	宝运达物流信息大厦	楼宇
B2094450D56AA1FB499D	1	1	114.04	22.5097	富林物流大厦	楼宇
B2094450D56AA1FB499E	3	2	114.035	22.616	蓝坤大厦	楼宇
B2094450D56AA1FB499F	2	2	113.935	22.625	百旺大厦	楼宇
B2094450D56AA4F4419D	3	3	114.24	22.6496	香港迪士尼乐园度假区	出行住宿
B2094450D56AA4F4449F	1	1	114.062	22.6329	深圳.赵家别墅	出行住宿
B2094450D56AA4F4499B	6	6	114.118	22.5894	星巴克咖啡厅	餐饮美食
B2094450D56AA4F8489B	2	2	113.858	22.7671	巴伐利亚庄园	出行住宿
B2094450D56AA4F9469D	4	3	113.868	22.5674	固戍地铁站	一般地点标志
B2094450D56AA5F84798	1	1	114.061	22.6219	起点KTV	生活娱乐
B2094450D56AA5F9499A	5	3	113.882	22.5596	美航美容健身俱乐部	生活娱乐
B2094450D56AA5FF439C	2	2	114.125	22.607	澳大利亚	楼宇机构
B2094450D56AA6FA409A	3	2	114.308	22.7708	花慕西咖啡厅	餐饮美食
B2094450D56AA6FB499A	11	8	114.071	22.5392	大中华国际金融中心	楼宇机构
B2094450D56AA7F8409A	10	10	114.059	22.5337	博納國際影城	生活娱乐
B2094450D56AA7F94199	8	8	113.924	22.5274	喜来登酒店(深州大梅沙京基店)	餐饮美食
B2094450D56AA7FB469D	6	5	114.04	22.6204	龙华区民治大润发	餐饮美食
B2094450D56AA7FE499B	2	2	114.071	22.6275	深圳坂田	一般地点标志
B2094450D56AAAF54492	1	1	114.052	22.6308	深圳中升奔驰4S店	公司
B2094450D56AAAF5479C	4	3	113.792	22.7314	海上田园旅游景点	公园户外
B2094450D56AAAF84298	61	2	113.885	22.5614	蒂琳婚纱-DEARLING	一般地点标志
B2094450D56AAAF9419A	2	2	114.111	22.5418	深圳万象城roseonly	生活娱乐
B2094450D56AAAFE4198	2	2	114.308	22.7708	歌世界	生活娱乐
B2094450D56AABF94499	2	2	113.814	22.6492	东海航空基地运控大楼	公司
B2094450D56AABF9459B	1	1	113.913	22.5176	roseonly	生活娱乐
B2094450D56AABFB4993	2	2	114.123	22.5969	京基100大厦A座	楼宇机构
B2094450D56BA0FC469F	1	1	114.064	22.5682	东北佬碳烧肥牛	餐饮美食
B2094450D56BA0FE419C	3	1	113.894	22.5632	ADVKEN LIMITED	公司
B2094450D56BA1F84892	1	1	114.071	22.5159	香港迪士尼酒店	出行住宿
B2094450D56BA1FC419F	1	1	114.212	22.6437	Caffe Bene	餐饮美食
B2094450D56BA1FD449F	3	3	114.411	22.6132	铂爵旅游婚纱摄影	楼宇机构
B2094450D56BA2F5469D	1	1	114.133	22.5429	深圳湾	生活娱乐
B2094450D56BA2FA449C	2	1	114.055	22.5267	GD鸷帝高尔夫	公司
B2094450D56BA2FF4098	1	1	114.015	22.662	巴黎	公园户外
B2094450D56BA3F9429F	11	9	113.903	22.5152	前海深港青年梦工厂	公司
B2094450D56BA3FA499A	7	5	114.146	22.5766	5号绿道	公园户外
B2094450D56BA3FC469D	1	1	114.305	22.7676	惠州大桥	一般地点标志
B2094450D56BA3FF4298	5	3	114.133	22.6987	秦妈火锅	餐饮美食
B2094450D56BA4F9429F	3	3	114.026	22.638	三亚大东海一号度假村	出行住宿
B2094450D56BA4FA4798	2	2	114.092	22.5363	大学仕串串香	餐饮美食
B2094450D56BA4FB409F	5	4	114.146	22.6132	深圳水贝珠宝区	公司
B2094450D56BA5F84899	4	4	114.109	22.5431	仙芋婆婆	餐饮美食
B2094450D56BA5FE4893	1	1	113.882	22.565	逸美时光	餐饮美食
B2094450D56BA6F9459B	2	2	113.864	22.5807	布吉	购物服务
B2094450D56BA6FE4899	1	1	114.094	22.5611	深圳北站	出行住宿
B2094450D56BA6FF4599	9	7	114.124	22.5405	深圳阳光酒店	出行住宿
B2094450D56BA7F5489E	2	2	114.126	22.5424	私人空間	公司
B2094450D56BAAF5439E	5	4	113.908	22.7787	大手丁餐厅	餐饮美食
B2094450D56BAAF9479E	18	2	114.123	22.5415	深圳土畜产茶叶进出口有限公司	公司
B2094450D56BABF9479B	2	2	113.811	22.6692	SUMPAK	生活娱乐
B2094450D56BABFA419D	2	2	114.037	22.6224	塘水围	出行住宿
B2094450D56CA0FA499C	3	3	113.929	22.5116	华影国际影院	生活娱乐
B2094450D56CA0FE459B	2	2	114.119	22.5346	Shenzhen	一般地点标志
B2094450D56CA1FF479D	4	4	114.12	22.5441	榴芒一族	餐饮美食
B2094450D56CA2F9459A	4	4	113.894	22.5697	深圳湾体育中心	一般地点标志
B2094450D56CA2FC469D	26	19	114.138	22.569	GAGA鲜语	餐饮美食
B2094450D56CA2FD4192	4	3	113.924	22.5255	丽江龙继斑鱼庄	餐饮美食
B2094450D56CA3F5449A	2	2	114.112	22.5423	kkmall 探炉	餐饮美食
B2094450D56CA3F5469B	8	6	113.862	22.6593	香港尖沙咀	购物服务
B2094450D56CA3F94599	37	35	114.059	22.5351	探鱼中心城店	餐饮美食
B2094450D56CA3FA4898	42	30	113.923	22.5368	深圳市南山区文体中心体育馆	一般地点标志
B2094450D56CA3FC4798	1	1	114.072	22.5413	翠花餐厅	餐饮美食
B2094450D56CA3FE4292	13	3	114.119	22.5379	赫本 ALS Cafe	餐饮美食
B2094450D56CA4F84098	14	11	113.876	22.7832	香港湾仔	一般地点标志
B2094450D56CA4FA439E	1	1	114.126	22.5425	健乔健身会所	生活娱乐
B2094450D56CA4FE489F	2	2	114.031	22.5284	广东深圳	一般地点标志
B2094450D56CA5FA499A	6	6	114.046	22.5258	深圳中心书城	一般地点标志
B2094450D56CA7F8419C	2	2	114.025	22.5345	南山区政府	楼宇机构
B2094450D56CA7FC469D	27	21	113.974	22.5418	世界之窗	一般地点标志
B2094450D56CA7FE4692	13	12	113.933	22.5271	深圳大学乔森阁	校园生活
B2094450D56CABF4479C	8	7	113.916	22.4819	参宿柒	餐饮美食
B2094450D56DA0F9429C	1	1	113.858	22.7249	广州市垭太广告器材有限公司	公司
B2094450D56DA1F94493	4	4	114.104	22.5667	深圳 盐田港口	生活娱乐
B2094450D56DA1F94693	30	18	113.926	22.5338	中潜潜水世界	一般地点标志
B2094450D56DA3F5429E	2	2	114.058	22.5333	珍味汤馆	餐饮美食
B2094450D56DA3FB4598	1	1	114.138	22.6143	晚安	生活娱乐
B2094450D56DA5F44999	16	2	114.107	22.6277	深圳韦小天文化传播有限公司	公司
B2094450D56DA5FC4898	12	12	114.082	22.539	世纪汇.绿茶	餐饮美食
B2094450D56DA5FE4592	3	2	113.935	22.5095	花园城	一般地点标志
B2094450D56DA6F4419A	4	4	114.248	22.7084	深圳宝安国际机场T3航站楼	一般地点标志
B2094450D56DA6F44793	1	1	114.089	22.5311	贝基清净果	一般地点标志
B2094450D56DA6FD429B	2	2	114.156	22.5512	东海朗廷酒店	出行住宿
B2094450D56DA7F44793	4	3	114.127	22.6715	红树林	公园户外
B2094450D56DA7FB459F	2	2	114.128	22.6635	新木盛低碳产业园	一般地点标志
B2094450D56DA7FD409F	2	2	114.097	22.537	Yofamily cafe	餐饮美食
B2094450D56DAAF8419A	3	3	114.422	22.6195	西冲	一般地点标志
B2094450D56DAAF8459C	1	1	114.142	22.5615	普諾瑜珈（華強北店）	生活娱乐
B2094450D56DAAFF419F	1	1	113.938	22.5384	深圳市瑞云科技有限公司	公司
B2094450D56DABFD4698	2	2	114.089	22.7293	海上世界	一般地点标志
B2094450D56EA1FA499B	3	3	114.013	22.5364	举人爷(蚝爷)海上世界店	餐饮美食
B2094450D56EA2F5489C	9	7	113.972	22.5358	埃克斯咖啡（益田店）	餐饮美食
B2094450D56EA2FA449F	1	1	114.047	22.6017	星河coco city	餐饮美食
B2094450D56EA2FC429B	1	1	114.077	22.5243	广州北京路美食街	购物服务
B2094450D56EA2FC489C	5	5	114.119	22.5455	左麟右李	餐饮美食
B2094450D56EA3F44498	3	3	114.024	22.6523	深圳荔枝公园	公园户外
B2094450D56EA3F94198	1	1	113.902	22.5664	深圳市宝安区房产登记中心	公园户外
B2094450D56EA3FA409B	2	2	114.045	22.6035	乐凯撒	餐饮美食
B2094450D56EA4FA469C	3	2	114.061	22.633	维也纳酒店	餐饮美食
B2094450D56EA5F84192	4	2	113.831	22.6435	深圳机场怡安居	一般地点标志
B2094450D56EA5FB469D	1	1	113.847	22.6261	自我為中心	出行住宿
B2094450D56EA5FD479F	1	1	114.118	22.5433	深圳前海山水金融投资有限公司	金融服务类公司
B2094450D56EA5FE4399	2	2	113.814	22.6987	Shen zheng	一般地点标志
B2094450D56EA6FC4199	5	5	113.867	22.5676	香港新界屯门	出行住宿
B2094450D56EA6FD419E	1	1	113.819	22.7337	甜甜圈咖啡深圳店	餐饮美食
B2094450D56EA6FF409F	10	7	114.082	22.5433	中航中心	楼宇机构
B2094450D56EAAFE409B	6	6	114.032	22.5251	明思克航母世界	一般地点标志
B2094450D56EABF4419D	3	3	114.054	22.6467	南山海岸城商业中心	楼宇机构
B2094450D56EABF94693	21	12	114.083	22.5416	世纪汇君尚·星巴克	一般地点标志
B2094450D56EABFA449F	13	12	113.939	22.5237	A8音乐大厦	楼宇机构
B2094450D56EABFE439B	20	14	113.871	22.5684	深圳宝安区国际机场	一般地点标志
B2094450D56FA0FB459D	2	2	113.948	22.5413	百小度	公司
B2094450D56FA0FF4492	2	2	113.931	22.53	田厦国际中心	楼宇机构
B2094450D56FA1F94198	3	3	114.119	22.5382	尚品居茶楼	餐饮美食
B2094450D56FA1FA419C	2	2	114.058	22.6013	上河坊	餐饮美食
B2094450D56FA1FD499B	1	1	113.911	22.6513	深圳市华为技术有限公司	公司
B2094450D56FA4F5499D	8	7	114.287	22.6691	深圳世界之窗	一般地点标志
B2094450D56FA4F84192	3	3	113.799	22.6689	韩国	一般地点标志
B2094450D56FA4F8479E	1	1	114.063	22.5315	美国 洛杉矶斯台普斯球馆	生活娱乐
B2094450D56FA4FF479B	1	1	114.272	22.7142	龙溪村	出行住宿
B2094450D56FA5F84598	4	4	114.054	22.566	帝仔碳烤肥牛	餐饮美食
B2094450D56FA5F84992	3	2	114.511	22.5897	面包树	出行住宿
B2094450D56FA6FD479F	6	4	114.027	22.5326	啊一KTV	生活娱乐
B2094450D56FA7F9499E	3	3	114.064	22.5316	深圳in style	购物服务
B2094450D56FAAFC409B	2	2	113.858	22.6138	深圳龙岗	校园生活
B2094450D56FAAFD469F	1	1	114.179	22.6311	沃尔玛	购物服务
B2094450D664A0F4409E	3	3	114.131	22.5379	深圳后海	生活娱乐
B2094450D664A0FC4993	11	8	114.026	22.535	台北纯K	生活娱乐
B2094450D664A2F54599	3	2	113.887	22.5812	深圳市南澳西涌仙人掌沙滩	公园户外
B2094450D664A2F94192	7	4	114.046	22.5507	olea咖啡馆	餐饮美食
B2094450D664A2FA429E	4	1	113.868	22.569	HCC热•车俱乐部	一般地点标志
B2094450D664A2FC469E	3	3	114.245	22.7155	春满园	餐饮美食
B2094450D664A2FE4198	29	19	114.149	22.6161	深圳万象城	生活娱乐
B2094450D664A3FF449C	1	1	114.139	22.575	无线电视城	公司
B2094450D664A3FF499E	1	1	114.016	22.6414	Starbucks	餐饮美食
B2094450D664A5F4429F	15	10	113.892	22.5791	宝立方博览中心	一般地点标志
B2094450D664A5FC4698	1	1	113.97	22.523	欢乐颂	餐饮美食
B2094450D664A5FF439F	1	1	113.974	22.5957	深圳蛇口雅诗阁酒店	出行住宿
B2094450D664A6FC429D	1	1	114.042	22.6203	地球村	一般地点标志
B2094450D664A7F4409F	2	2	114.114	22.6025	香港中环	生活娱乐
B2094450D664A7F94799	3	3	114.089	22.7005	荷兰花卉小镇	一般地点标志
B2094450D664A7FE499A	3	3	114.028	22.6393	奥特莱斯	购物服务
B2094450D664AAFC4692	11	10	114.06	22.5338	Galaxy coffee	餐饮美食
B2094450D664ABFC439C	1	1	114.124	22.5679	万国珠宝汇	购物服务
B2094450D664ABFE4598	4	4	113.9	22.5795	北京大学	校园生活
B2094450D665A0F84392	2	2	113.938	22.7432	莱宝高科	公司
B2094450D665A2F4469D	2	2	114.085	22.6373	銅鑼灣	购物服务
B2094450D665A2FA4292	4	4	113.873	22.5646	海雅缤纷城	生活娱乐
B2094450D665A3FF429D	10	9	114.207	22.6456	深圳大学	校园生活
B2094450D665A4FF459F	7	7	114.082	22.5333	深圳.世界之窗	一般地点标志
B2094450D665A7FF4999	4	2	114.063	22.5339	TNT造型	生活娱乐
B2094450D665AAF5459E	1	1	114.12	22.5539	广深股份铁路有限公司深圳供电段	公司
B2094450D665AAF9489D	2	2	113.938	22.5154	cafe199	餐饮美食
B2094450D665ABFA459F	4	3	114.106	22.5435	尼禄咖啡馆	餐饮美食
B2094450D665ABFC479A	1	1	113.931	22.5271	深圳大学石头坞广场	一般地点标志
B2094450D665ABFD479F	1	1	113.803	22.7498	深圳市天锐源电子有限公司	公司
B2094450D668A0FE449E	4	2	113.897	22.567	深圳香格里拉大酒店	出行住宿
B2094450D668A0FE469E	15	9	113.894	22.5659	深圳福田香格里拉大酒店	出行住宿
B2094450D668A1FB499B	21	18	114.026	22.5358	纯K	生活娱乐
B2094450D668A1FE4192	1	1	114.212	22.6617	深圳市公安局横岗派出所	一般地点标志
B2094450D668A1FF459C	1	1	114.293	22.5835	大梧桐山顶	生活娱乐
B2094450D668A2F5429A	1	1	114.329	22.7961	深圳市85度C（龙岗万科店）	一般地点标志
B2094450D668A2FE479C	2	1	113.914	22.6505	南山区	一般地点标志
B2094450D668A4F54993	4	4	114.134	22.6136	壹海城	公园户外
B2094450D668A5F4439B	3	2	114.041	22.6438	汉庭酒店深圳华强北店	一般地点标志
B2094450D668A5FA4292	6	6	113.93	22.5262	冒盛餐厅	餐饮美食
B2094450D668A5FF449E	3	1	114.121	22.5422	深圳纹身草稿刺青工作室	公司
B2094450D668A6F5499F	9	7	114.119	22.5457	星巴克（鸿展店）	餐饮美食
B2094450D668A6F84399	1	1	113.896	22.4988	晶贵人水晶工坊	一般地点标志
B2094450D668A6FC4799	6	6	114.09	22.6412	香港特別行政區 九龍半島	楼宇机构
B2094450D668A7F4409A	2	2	114.112	22.6107	奈何桥	一般地点标志
B2094450D668A7F9449F	1	1	114.135	22.546	凯得乐韩国炸鸡	餐饮美食
B2094450D668A7FD4398	24	20	114.029	22.6411	星巴克	购物服务
B2094450D668ABFC439D	1	1	114.052	22.6297	东莞塘厦	一般地点标志
B2094450D669A0F54093	4	4	113.929	22.5241	TT Cafe	餐饮美食
B2094450D669A0FC449F	3	3	114.059	22.5309	乐凯撒比萨Lacesar	餐饮美食
B2094450D669A0FE469F	1	1	114.101	22.7402	道道休闲钓鱼场	公园户外
B2094450D669A2FD4892	1	1	114.138	22.5652	东门酷党KTV	生活娱乐
B2094450D669A3FA409A	4	2	114.535	22.5937	来自吴彦祖的iphone6plus512G蓝宝石宇宙限量版	一般地点标志
B2094450D669A3FD499F	24	21	114.069	22.539	海上世界	公园户外
B2094450D669A4F54399	19	11	114.059	22.634	星巴克（坂田天虹店）	购物服务
B2094450D669A4F5449E	1	1	113.836	22.7126	凤凰山●福永	公园户外
B2094450D669A4FD459A	5	5	113.841	22.6838	罗湖口岸	一般地点标志
B2094450D669A5F4459D	1	1	114.123	22.5881	云南丽江	一般地点标志
B2094450D669A5F94393	2	1	113.956	22.6876	野妹火锅	餐饮美食
B2094450D669A5FE469D	7	1	114.006	22.7302	大水坑社区服务中心	楼宇机构
B2094450D669A6FA4198	1	1	114.07	22.5205	精英学校	校园生活
B2094450D669A6FA449F	1	1	114.047	22.5472	星巴克咖啡	餐饮美食
B2094450D669A6FF409B	2	2	114.034	22.6134	罗湖宝安南路岁宝百货	楼宇机构
B2094450D669AAF8469B	1	1	114.048	22.5966	毕加索咖啡	餐饮美食
B2094450D669AAF9419C	3	3	113.929	22.5288	caffe bene	餐饮美食
B2094450D669ABF44293	1	1	113.933	22.6339	廣州大學城	一般地点标志
B2094450D669ABF54593	1	1	114.247	22.7001	布吉镇	购物服务
B2094450D66AA0F54799	9	9	114.059	22.5531	小平同志雕像	公园户外
B2094450D66AA0F94899	3	3	113.837	22.7711	维也纳国际酒店	出行住宿
B2094450D66AA1FF489A	2	2	113.824	22.7219	星海名城	一般地点标志
B2094450D66AA2F84592	1	1	114.217	22.7499	龙岗五联技师学院	校园生活
B2094450D66AA2F9479F	31	19	114.114	22.6885	聚星汇国际影城	餐饮美食
B2094450D66AA3F8499F	6	1	113.94	22.5157	Mother Beauty 美优美孕	生活娱乐
B2094450D66AA3FB4099	5	5	113.941	22.5152	深圳大学	校园生活
B2094450D66AA3FE4292	1	1	114.062	22.6108	缤纷西点	餐饮美食
B2094450D66AA3FF4099	1	1	113.901	22.5678	深圳市嘉州健身俱乐部	健身中心
B2094450D66AA4F8449D	3	3	114.051	22.599	coco city	购物服务
B2094450D66AA4F94292	3	3	113.939	22.5167	新加坡肉骨茶	餐饮美食
B2094450D66AA5F44392	1	1	113.953	22.5375	LE CHIC	一般地点标志
B2094450D66AA5FE4199	1	1	114.044	22.5191	深圳文化创意园展览厅	一般地点标志
B2094450D66AA5FE479F	1	1	114.054	22.7487	然斯康波达机电设备（深圳）有限公司	公司
B2094450D66AA6FB419A	18	13	114.112	22.6115	罗湖仙湖植物园弘法寺	公园户外
B2094450D66AAAF4479D	2	2	113.928	22.6447	深圳市华强北电子世界	楼宇机构
B2094450D66AAAF8409C	2	2	113.918	22.4835	圣廷苑酒店	出行住宿
B2094450D66AAAFF4898	1	1	113.929	22.7852	三月风	公园户外
B2094450D66AABF4479C	1	1	114.07	22.5659	浪骑游艇会	公园户外
B2094450D66AABFD449A	3	3	114.252	22.7224	正中时代广场	公司
B2094450D66BA0F44298	1	1	114.008	22.6521	深圳海洋公园	一般地点标志
B2094450D66BA1F44893	2	2	114.061	22.5394	妈湾港	公司
B2094450D66BA1F5479E	6	5	114.059	22.531	矢量咖啡	餐饮美食
B2094450D66BA1FF449F	2	2	114.121	22.5434	芒果私人影院	餐饮美食
B2094450D66BA4FC4899	3	3	114.007	22.5311	观澜格兰云天国际酒店	出行住宿
B2094450D66BA4FF499C	2	2	114.258	22.7297	唐拉雅秀五星级大酒店	出行住宿
B2094450D66BA5F44093	1	1	114.509	22.587	大鹏较场尾708090客栈一号店	出行住宿
B2094450D66BA5F44999	2	2	113.799	22.6789	Shenzhen	一般地点标志
B2094450D66BA5FE409D	1	1	114.51	22.5866	momo house	出行住宿
B2094450D66BA7F9479D	5	2	114.027	22.6374	香港海洋公园	公园户外
B2094450D66BA7FF4692	3	3	114.022	22.5301	本家	餐饮美食
B2094450D66BAAF9469C	1	1	113.95	22.789	武汉大学	校园生活
B2094450D66BAAF94799	8	2	113.961	22.5915	卡乐汇-车身贴膜改色专家	购物服务
B2094450D66BABF9409C	1	1	114.068	22.6528	坂田汽车站	出行住宿
B2094450D66CA0FF4592	5	5	114.358	22.6737	深圳龙岗	出行住宿
B2094450D66CA1F4409B	5	5	113.923	22.5026	美奈小馆	泰国／越南菜品餐厅
B2094450D66CA1FA4998	5	5	114.12	22.683	香港新界九龙	一般地点标志
B2094450D66CA4F9429C	4	3	114.097	22.5556	赛格广场	公司
B2094450D66CA4FA449C	3	3	113.928	22.5247	传奇冒菜	餐饮美食
B2094450D66CA5F84698	13	13	113.998	22.5342	GEE COFFEE ROASTERS	餐饮美食
B2094450D66CA5FB4798	1	1	114.089	22.5432	品乐汇	餐饮美食
B2094450D66CA6F44099	1	1	113.939	22.5151	良辰	餐饮美食
B2094450D66CA6F4469F	5	5	113.991	22.524	La Cafe	餐饮美食
B2094450D66CA6FC4599	15	10	113.868	22.5666	香港迪士尼樂園	生活娱乐
B2094450D66CA6FD4198	1	1	114.392	22.7181	深圳国贸大厦	一般地点标志
B2094450D66CA6FF489E	1	1	114.011	22.6513	爱一家	生活娱乐
B2094450D66CAAFA449F	10	2	114.276	22.7405	深圳醒目汽车音响	生活娱乐
B2094450D66CAAFD409E	4	4	114.013	22.5269	海岸城	购物服务
B2094450D66DA0FC4493	1	1	114.087	22.5462	曼哈数码城	购物服务
B2094450D66DA0FC489B	5	2	113.8	22.7258	深圳西部义乌小商品城	公司
B2094450D66DA1F5409B	2	2	114.006	22.5957	长岭陂水库	一般地点标志
B2094450D66DA1F8429E	1	1	114.059	22.5368	香港大学	餐饮美食
B2094450D66DA1FE4393	1	1	114.38	22.7346	深圳市南山区	公司
B2094450D66DA3FE439B	4	4	113.826	22.7206	红树林	一般地点标志
B2094450D66DA3FE4598	8	8	113.826	22.7206	凤凰山风景游览名胜区	一般地点标志
B2094450D66DA3FE469C	12	9	113.826	22.7205	深圳大学	一般地点标志
B2094450D66DA5F8409E	2	2	114.054	22.5293	国都高尔夫花园	一般地点标志
B2094450D66DA5F94493	7	7	114.054	22.6907	欢乐海岸	一般地点标志
B2094450D66DA5FD4093	3	3	114.045	22.6878	觀瀾	一般地点标志
B2094450D66DA6FE469B	4	1	114.163	22.5615	深圳思达	公司
B2094450D66DA7F44293	1	1	114.045	22.7222	观澜行政服务大厅	一般地点标志
B2094450D66DA7F84599	1	1	113.937	22.5348	深圳大学科技楼一楼3号报告厅	楼宇机构
B2094450D66DAAF5419C	12	7	114.046	22.6014	2FACE CAFE	餐饮美食
B2094450D66DAAF84999	15	2	113.818	22.6618	鹏翔宇国际货运代理有限公司	公司
B2094450D66DAAFD4099	2	2	114.23	22.7061	深圳 龙岗	一般地点标志
B2094450D66DABFE429E	1	1	114.483	22.5451	向阳花•时光客栈	出行住宿
B2094450D66EA0F8459D	3	3	114.114	22.6104	大亚湾	一般地点标志
B2094450D66EA0FE439B	2	2	113.932	22.5264	后街酒吧	餐饮美食
B2094450D66EA0FE4898	2	2	113.938	22.5324	晚安	一般地点标志
B2094450D66EA1F4409A	4	3	113.841	22.7245	沙井青少年宫	一般地点标志
B2094450D66EA1F54498	5	5	114.132	22.5413	哆池咖啡 Dots Coffee	餐饮美食
B2094450D66EA2FA409F	6	6	113.941	22.5149	牧趣火锅	餐饮美食
B2094450D66EA2FB419B	1	1	114.127	22.6115	深职院旺棠公寓	校园生活
B2094450D66EA2FC479C	3	2	114.116	22.535	深圳君悦酒店行政酒廊	出行住宿
B2094450D66EA3F54599	17	13	113.989	22.533	四叶寿司	餐饮美食
B2094450D66EA3F5479F	2	2	113.922	22.4925	索福德足球场	生活娱乐
B2094450D66EA3FB419D	8	4	114.037	22.5181	Shenzhen	一般地点标志
B2094450D66EA3FD439D	7	7	114.121	22.6174	深圳宝安机场	一般地点标志
B2094450D66EA5F94992	1	1	114.081	22.707	青青世界	一般地点标志
B2094450D66EA5FB409A	2	2	113.933	22.5001	KODICE	购物服务
B2094450D66EA6FA4492	2	1	114.024	22.6554	香港旺角	购物服务
B2094450D66EA7F5449E	1	1	114.058	22.6226	广东省广州市白云区思埠大厦	公司
B2094450D66EA7F8459C	2	2	114.111	22.5376	東門町	一般地点标志
B2094450D66EAAF4439E	4	4	114.115	22.5656	深圳欢乐海岸	生活娱乐
B2094450D66EAAF94298	2	2	114.034	22.5223	新潮流大地健身会所	生活娱乐
B2094450D66EAAFA4099	3	1	114.145	22.6849	盛世樂巢酒吧	生活娱乐
B2094450D66EAAFA469C	5	2	114.07	22.5256	深圳Instyle造型	一般地点标志
B2094450D66EABF4439B	1	1	114.253	22.7229	歌巢KTV	生活娱乐
B2094450D66EABFA439C	2	1	114.111	22.5818	翠竹公园	一般地点标志
B2094450D66EABFB489D	7	7	114.116	22.5444	汉拿山韓式烤肉	餐饮美食
B2094450D66EABFC409A	2	2	114.065	22.6411	黄金山公园	公园户外
B2094450D66FA0F44093	6	3	114.11	22.542	Gigazone G	餐饮美食
B2094450D66FA0F54293	5	5	113.91	22.7054	公明天虹	购物服务
B2094450D66FA0F54799	2	2	114.061	22.5365	New York Pizza Delivery	餐饮美食
B2094450D66FA1F54198	1	1	113.829	22.7215	必胜客	餐饮美食
B2094450D66FA1FA419E	6	2	114.053	22.5371	2FACE Cafe	餐饮美食
B2094450D66FA1FE489F	3	2	113.859	22.559	佳鸿.驰宝宝马5S店	公司
B2094450D66FA2F54792	2	2	114.129	22.5559	九龍灣展貿中心	一般地点标志
B2094450D66FA2F94099	2	1	113.935	22.4771	香云界	公司
B2094450D66FA3F84792	3	3	113.922	22.5339	圣淘沙酒店翡翠店	一般地点标志
B2094450D66FA4F4409F	2	1	114.039	22.6263	宜水居公寓	楼宇机构
B2094450D66FA4FB409E	11	11	114.118	22.5424	深圳市地王大厦	生活娱乐
B2094450D66FA4FE499B	1	1	113.9	22.5754	深圳地王大厦	公司
B2094450D66FA5FF4392	5	5	114.115	22.5629	乐凯撒披萨	餐饮美食
B2094450D66FA6FF4299	11	10	113.93	22.4849	深圳市海上世界	生活娱乐
B2094450D66FA7F5469B	3	3	113.933	22.684	海上世界	公园户外
B2094450D66FAAF9499E	2	1	114.18	22.6386	横岗振业城一期102号 本质生活	购物服务
B2094450D66FABFF419E	6	4	114.084	22.5414	桑笆桑笆（世纪汇店）	餐饮美食
B2094450D764A1FB4398	1	1	113.926	22.5814	深圳易事关怀智能科技有限公司	消费电子类公司
B2094450D764A2F54799	1	1	114.098	22.539	SUNSING	购物服务
B2094450D764A2FC419F	5	5	114.109	22.6222	深圳市市民中心	一般地点标志
B2094450D764A3F9409B	1	1	114.047	22.6527	东方明珠	公园户外
B2094450D764A3FD459A	2	2	114.033	22.5327	纯k深圳店	生活娱乐
B2094450D764A3FD479E	4	4	114.033	22.5327	深圳·纯K	生活娱乐
B2094450D764A4F54998	1	1	114.283	22.7254	德林酒店	出行住宿
B2094450D764A4F84892	5	5	113.816	22.7199	海南三亚	公园户外
B2094450D764A5F94099	1	1	113.9	22.5756	海滨花园	出行住宿
B2094450D764A5FD4298	3	3	114.126	22.5369	pulse	生活娱乐
B2094450D764A7F4409A	2	2	113.811	22.72	华侨城洲际大酒店	楼宇机构
B2094450D764A7F5449B	11	10	114.107	22.5406	京基100第100楼	生活娱乐
B2094450D764A7FC4399	1	1	114.132	22.5482	罗湖区民政局	一般地点标志
B2094450D764AAF5439B	1	1	113.909	22.5568	深圳爱车网络科技有限公司	汽车交通类公司
B2094450D764ABFD409C	32	9	114.085	22.6373	香港深水埗	餐饮美食
B2094450D764ABFE469A	8	6	114.048	22.6007	星河coco city	购物服务
B2094450D764ABFF439C	2	2	114.107	22.5403	深圳君悦酒店悦景餐厅	餐饮美食
B2094450D765A1F4449D	25	13	114.226	22.7421	深圳技师学院	校园生活
B2094450D765A1FB4992	1	1	114.34	22.6935	深圳大学	校园生活
B2094450D765A2F4499F	4	2	114.119	22.6551	上李朗金达豪花园	一般地点标志
B2094450D765A2F5489A	5	2	114.037	22.5394	深圳·顶峰篮球培训（香蜜湖教学点）	生活娱乐
B2094450D765A4FB4592	3	1	113.999	22.5355	景德瑞瓷	公司
B2094450D765A5F84893	8	6	114.067	22.5311	ISA(依纱)品牌婚纱店	购物服务
B2094450D765A5FA449D	5	3	114.083	22.5389	世纪汇	购物服务
B2094450D765A5FB469F	2	2	113.861	22.5797	木屋烧烤(西乡店)	餐饮美食
B2094450D765A5FE419A	17	15	113.886	22.5772	K歌王	公司
B2094450D765A6F4429B	13	13	114.064	22.533	星巴克（卓越世纪中心店）	餐饮美食
B2094450D765A6FC4098	15	13	114.034	22.6151	2FACE 星河COCO City店	咖啡厅
B2094450D765A6FD439D	3	3	113.922	22.5414	Hong Kong	出行住宿
B2094450D765A6FD489A	1	1	113.982	22.6795	深圳•筱艳•思埠总代招boss	公司
B2094450D765A6FE4399	1	1	114.183	22.6439	横岗亿立方商业广场	购物服务
B2094450D765A7F5479C	2	2	114.119	22.5406	南國影院（金光華店）	生活娱乐
B2094450D765A7FC409E	1	1	114.092	22.5681	戒毒所	楼宇机构
B2094450D765ABFB459D	8	6	114.431	22.609	ID TOWN 艺象创意文化区	生活娱乐
B2094450D768A0FD4798	6	6	114.058	22.5339	MIDI	餐饮美食
B2094450D768A0FF439D	13	12	114.237	22.74	星美国际影城深圳龙岗店	生活娱乐
B2094450D768A1FC479E	1	1	114.121	22.5473	窝居	一般地点标志
B2094450D768A2F8459E	2	2	114.361	22.6847	绿茶	餐饮美食
B2094450D768A2FC459F	10	2	113.95	22.5606	恒迪公寓	出行住宿
B2094450D768A3FE499D	2	2	114.131	22.6329	心思思欢乐餐厅	餐饮美食
B2094450D768A4F8449B	1	1	113.949	22.5835	Pizza芝根芝底	西餐厅
B2094450D768A5F9469F	51	15	114.199	22.632	恒麟中心广场沃尔玛	购物服务
B2094450D768A6F5449F	2	2	114.118	22.5405	家简城厨	餐饮美食
B2094450D768ABF84698	3	3	114.005	22.5368	琉森荟	餐饮美食
B2094450D768ABF94992	1	1	114.162	22.6154	珠宝私人订制	一般地点标志
B2094450D768ABFC449B	6	6	113.897	22.5593	世界之窗	生活娱乐
B2094450D769A0F84898	14	2	113.973	22.5358	莫非·咖啡生活 More·cafe	餐饮美食
B2094450D769A2FF499B	7	4	114.063	22.6603	桃花岛	餐饮美食
B2094450D769A3F9469A	10	3	113.926	22.5249	小恩爱总部	公司
B2094450D769A4F4499D	2	2	113.879	22.4755	香港国际机场	一般地点标志
B2094450D769A4F5499E	5	5	114.077	22.6278	深圳野生动物园	公园户外
B2094450D769A4FB4298	17	16	114.066	22.5307	都柏林23號	餐饮美食
B2094450D769A4FD439D	5	5	113.984	22.533	星美樂	餐饮美食
B2094450D769A4FF4299	6	1	114.116	22.5422	深圳安迅汽车租赁有限公司	公司
B2094450D769A4FF449D	3	3	113.883	22.4992	金光华	购物服务
B2094450D769A5F4409A	6	6	113.913	22.5469	智恒产业园	一般地点标志
B2094450D769A6F4439C	1	1	114.144	22.6832	深圳市实力兴业汽车维修服务有限公司	公司
B2094450D769A6FD479E	5	5	114.082	22.5401	深圳宝安国际机场	一般地点标志
B2094450D769A7FB449A	2	2	114.053	22.5973	皇庭V酒店	购物服务
B2094450D769A7FC4593	13	12	113.871	22.5745	深圳市南山区海上世界	公园户外
B2094450D769A7FE479A	8	8	114.044	22.6097	Hongkong	餐饮美食
B2094450D769AAFD479F	4	4	114.122	22.5416	深圳小梅沙	一般地点标志
B2094450D769AAFF4193	2	2	114.229	22.6953	爱联	出行住宿
B2094450D769ABFA419B	3	3	113.9	22.7728	公明夜色酒吧	生活娱乐
B2094450D76AA0FA499B	30	28	114.022	22.6277	九方購物中心	购物服务
B2094450D76AA0FB4792	1	1	113.919	22.4987	深圳韩国国际学校	校园生活
B2094450D76AA1F44693	41	14	114.061	22.6383	坂田天虹	购物服务
B2094450D76AA1F54699	18	1	114.097	22.5656	行行摄色摄影团	公司
B2094450D76AA1F5469F	1	1	114.082	22.5463	栖旅青年旅馆	出行住宿
B2094450D76AA1F9479D	3	2	114.151	22.6162	1108王源14岁生日快乐	一般地点标志
B2094450D76AA1FC499E	3	3	113.93	22.4856	花园城	餐饮美食
B2094450D76AA2FD409E	3	3	114.025	22.5259	东海国际公寓	楼宇机构
B2094450D76AA4F54699	4	4	114.148	22.6096	荔枝花园	一般地点标志
B2094450D76AA5F44998	37	29	114.074	22.5291	华侨城LOFT创意园	一般地点标志
B2094450D76AA7FC499C	4	2	113.835	22.6885	香港海港城	购物服务
B2094450D76AABFA4893	2	2	113.814	22.6856	深圳 .bed	一般地点标志
B2094450D76AABFE429C	15	13	114.047	22.5258	星河cococity	购物服务
B2094450D76AABFE4793	3	3	114.136	22.555	仙湖	公园户外
B2094450D76BA0F9469D	18	17	114.105	22.5535	茶溪谷	生活娱乐
B2094450D76BA0FC4093	5	5	114.014	22.7257	梧桐山	生活娱乐
B2094450D76BA1F5499C	1	1	114.229	22.6912	海底捞	餐饮美食
B2094450D76BA3FA469A	17	13	114.109	22.5394	绿茶餐厅	餐饮美食
B2094450D76BA3FC4393	1	1	114.099	22.5386	力美健健身俱乐部华联会所	一般地点标志
B2094450D76BA5F44092	3	2	114.023	22.6384	Hong Kong	购物服务
B2094450D76BA5F5439F	28	19	113.859	22.6563	世界之窗	公园户外
B2094450D76BA5FE469A	7	1	114.038	22.5323	万达酒业•深圳总部	公司
B2094450D76BA7F44093	2	1	114.114	22.5738	雅仕居	一般地点标志
B2094450D76BA7F94793	6	4	113.837	22.7405	苏荷酒吧	餐饮美食
B2094450D76BA7FC409B	2	2	113.987	22.5394	暨南大学	校园生活
B2094450D76BA7FC499F	3	3	114.275	22.5861	万象城	生活娱乐
B2094450D76BAAFE479C	3	2	113.95	22.545	腾讯	楼宇机构
B2094450D76CA0F84299	4	4	114.091	22.5306	广州东站	一般地点标志
B2094450D76CA1F4489A	2	2	114.111	22.5381	喜悦西餐厅	餐饮美食
B2094450D76CA1F84093	6	6	114.042	22.515	红树林	公园户外
B2094450D76CA1F9449E	11	1	114.045	22.5406	舉人爺 蠔門九式	餐饮美食
B2094450D76CA2F9409A	1	1	114.083	22.5401	庆泓园火锅城	餐饮美食
B2094450D76CA2FB4892	1	1	114.193	22.5923	梧桐山陪跑步	公园户外
B2094450D76CA3F54192	14	14	114.052	22.5392	深交所	楼宇机构
B2094450D76CA3FC419D	2	2	113.942	22.5354	达实智能大厦	楼宇机构
B2094450D76CA4FA459B	2	2	113.996	22.5294	润园四季	餐饮美食
B2094450D76CA4FB4199	2	2	114.055	22.5082	天健铂庭	楼宇机构
B2094450D76CA5F54492	1	1	113.995	22.534	慈林茶舍	一般地点标志
B2094450D76CA5F84493	2	2	113.951	22.5404	锦绣中华—万圣节	生活娱乐
B2094450D76CA5FC479F	3	3	113.921	22.4796	慢時間甜品鋪	餐饮美食
B2094450D76CA7F5489A	9	8	113.968	22.5778	南方科技大学	校园生活
B2094450D76CA7FA4693	5	4	114.052	22.5234	我始终带着你爱的微笑	一般地点标志
B2094450D76CABF54498	2	2	114.281	22.7327	榕树头	一般地点标志
B2094450D76DA0FA439F	5	5	114.237	22.5533	乐斯餐厅	餐饮美食
B2094450D76DA1FD449C	50	35	113.892	22.58	宝立方国际大酒店	一般地点标志
B2094450D76DA1FE4293	27	18	113.804	22.6899	深圳大学	校园生活
B2094450D76DA1FE469D	1	1	113.97	22.5577	新安职业技术学院	校园生活
B2094450D76DA2F9409F	12	3	114.034	22.5363	东风本田深圳阳光特约销售服务店	公司
B2094450D76DA2FC4192	2	2	113.891	22.5557	海旺中学	校园生活
B2094450D76DA2FC459E	4	4	114.089	22.5378	深圳市君尚百货深南店	购物服务
B2094450D76DA3FE4693	29	19	114.055	22.5328	平安国际金融中心	楼宇机构
B2094450D76DA6F44393	1	1	114.108	22.5393	深圳世界之窗	一般地点标志
B2094450D76DA7F84898	36	32	114.11	22.536	堂会KTV（罗湖店）	生活娱乐
B2094450D76DAAFF4392	1	1	113.902	22.5557	乐拍个性自拍照相馆	生活娱乐
B2094450D76DABF5439F	5	5	113.995	22.5221	Nordic Cafe	餐饮美食
B2094450D76DABFB489D	3	3	113.886	22.5984	曦城别墅区	出行住宿
B2094450D76DABFE459D	2	2	114.111	22.541	日本一风堂	餐饮美食
B2094450D76EA0FB4892	2	2	114.137	22.5781	深圳湾	一般地点标志
B2094450D76EA0FE489B	2	2	114.221	22.7079	深圳市第三高级中学	一般地点标志
B2094450D76EA1FA429D	11	10	113.852	22.5932	深圳大梅沙	一般地点标志
B2094450D76EA3F9489C	2	2	113.901	22.562	京都日本料理	餐饮美食
B2094450D76EA3FB419E	3	3	114.121	22.5375	深圳罗湖音乐在线ktv	生活娱乐
B2094450D76EA4FD459E	7	4	114.118	22.5407	香港旺角	公司
B2094450D76EA4FF4599	6	6	114.028	22.5352	N cafe	生活娱乐
B2094450D76EA5F9429E	12	12	114.099	22.5393	荷庭	餐饮美食
B2094450D76EA6F84098	7	4	114.057	22.7168	购物公园	出行住宿
B2094450D76EA6F9469A	2	2	114.083	22.5419	名馆	餐饮美食
B2094450D76EA6FD409E	2	2	114.063	22.5445	慈怀慢乐生活素食馆(音乐厅店)	餐饮美食
B2094450D76EA7F44799	1	1	113.94	22.5277	东田造型	生活娱乐
B2094450D76EA7F84298	14	8	113.911	22.5845	寶安天主教堂	一般地点标志
B2094450D76EA7FB499D	1	1	114.07	22.5353	深圳市南澳杨梅坑天然潭拓展基地	一般地点标志
B2094450D76EA7FD4793	4	4	113.89	22.554	珠海市绿草地咖啡西餐厅	餐饮美食
B2094450D76EAAFD419B	2	2	113.873	22.779	万科广场	购物服务
B2094450D76EABF5449B	4	4	113.873	22.7791	东莞万达广场	一般地点标志
B2094450D76EABF8409C	4	4	114.089	22.5389	名馆	餐饮美食
B2094450D76EABFA449F	30	2	114.42	22.6262	秦海摄影工作室	公园户外
B2094450D76FA0FC439E	1	1	114.025	22.6329	维也纳酒店	出行住宿
B2094450D76FA1F4479D	2	2	113.917	22.4781	太平洋咖啡（海上世界店）	餐饮美食
B2094450D76FA3FA429A	3	3	114.086	22.5329	欢乐海岸	生活娱乐
B2094450D76FA3FE449E	3	3	114.262	22.7158	大梅沙	公园户外
B2094450D76FA4F4459A	3	3	114.085	22.6373	澳門 漁人碼頭	生活娱乐
B2094450D76FA5F4439F	7	5	113.835	22.6405	深航基地	公司
B2094450D76FA5F94693	5	5	114.128	22.5424	厦门鼓浪屿	出行住宿
B2094450D76FA5FD449F	1	1	113.871	22.5607	宝安互联网产业基地	公司
B2094450D76FA6FD4998	1	1	114.114	22.5445	皇岗高速口	一般地点标志
B2094450D76FAAF8439E	16	2	114.276	22.7185	东企网络技术有限公司	公司
B2094450D76FABFC419A	1	1	114.048	22.5239	大奥扒城	餐饮美食
B2094450D76FABFE439E	10	5	114.118	22.5405	东门商业圈	一般地点标志
B2094450DA64A0F4439B	14	12	114.082	22.5492	hui hotel	出行住宿
B2094450DA64A0F8439E	4	1	113.869	22.5733	深圳宝安区	一般地点标志
B2094450DA64A0FB4998	1	1	113.945	22.5144	US17	生活娱乐
B2094450DA64A0FD4498	5	5	114.134	22.5719	深圳水库	公园户外
B2094450DA64A0FE449F	3	2	114.127	22.5932	广州市番禺区	一般地点标志
B2094450DA64A1FA4598	2	2	113.822	22.6479	东海航空基地	一般地点标志
B2094450DA64A1FB489C	2	2	114.054	22.5365	骏佳行 深圳·法拉利	公司
B2094450DA64A2F4479E	6	3	114.062	22.5342	OneT-NT造型	生活娱乐
B2094450DA64A3FC419B	3	3	114.053	22.5199	锦至川菜·皇庭广场店	餐饮美食
B2094450DA64A3FE4193	3	3	113.94	22.5171	莉莉马莲	生活娱乐
B2094450DA64A4F4489E	16	9	114.051	22.5994	星河Coco City · 星巴克	餐饮美食
B2094450DA64A4F94893	1	1	113.9	22.6735	深圳清颜堂宝安区西乡店	一般地点标志
B2094450DA64A4F9489B	17	6	114.059	22.5347	ONE TNT	生活娱乐
B2094450DA64A4FA4992	4	1	113.934	22.5172	SCC中洲控股中心	楼宇机构
B2094450DA64A4FE459F	10	10	114.06	22.5343	Italian Tomato	餐饮美食
B2094450DA64A5F9429F	13	12	114.012	22.5351	东湖公园	公园户外
B2094450DA64A5FD469C	1	1	114.057	22.5342	丽丽玛莲	生活娱乐
B2094450DA64A6F4419B	1	1	114.06	22.5275	LEVEL酒吧	生活娱乐
B2094450DA64A6F5419A	2	2	113.897	22.5841	Hongkong	购物服务
B2094450DA64A7F4479F	1	1	114.1	22.5708	外星	一般地点标志
B2094450DA64A7F54698	1	1	114.019	22.6423	深圳市雨火设计有限公司	公司
B2094450DA64A7F54798	1	1	113.851	22.5824	晚安深圳	一般地点标志
B2094450DA64AAF44099	18	2	114.029	22.7188	深圳市必联电子有限公司	公司
B2094450DA64AAF4429B	4	2	114.066	22.5316	Shenzhen OneT-NT hair salon	一般地点标志
B2094450DA64ABF44092	17	15	113.906	22.5602	海底捞火锅	餐饮美食
B2094450DA65A0FA459A	3	3	114.118	22.6209	Go home	一般地点标志
B2094450DA65A0FB499B	9	9	114.118	22.6209	深圳东站	一般地点标志
B2094450DA65A0FC4499	4	4	113.914	22.5375	星海名城	生活娱乐
B2094450DA65A0FE4592	47	5	114.124	22.5767	水贝珠宝·彩宝基地	购物服务
B2094450DA65A1FD4992	1	1	113.938	22.5437	深圳前海齐融金融服务有限公司	金融服务类公司
B2094450DA65A1FF4799	4	4	114.029	22.5249	福田区车公庙	楼宇机构
B2094450DA65A1FF489C	2	2	113.799	22.7233	沙井西部义乌小商品批发城	购物服务
B2094450DA65A2FE409E	7	7	114.242	22.7142	乐凯撒比萨（万科广场）	西餐厅
B2094450DA65A3F4419E	2	2	114.304	22.6641	杭州西湖边	一般地点标志
B2094450DA65A4F44799	8	3	114.036	22.539	香蜜湖篮球公园	公园户外
B2094450DA65A4FC4492	29	26	113.923	22.534	同仁四季音乐主题餐厅	餐饮美食
B2094450DA65A4FD479C	1	1	114.063	22.5315	皇岗商务中心	楼宇机构
B2094450DA65A5FD4399	2	2	113.923	22.534	同仁四季音乐主题餐厅	餐饮美食
B2094450DA65A6F44599	1	1	113.82	22.661	翠岗公园	公园户外
B2094450DA65A6FA4993	6	6	113.826	22.7206	凤凰山森林公园	一般地点标志
B2094450DA65A6FD499F	3	3	114.214	22.6962	深圳MIDI迷笛	一般地点标志
B2094450DA65A6FE4393	6	6	114.074	22.5326	安小馆	餐饮美食
B2094450DA65A7F5459D	11	9	113.9	22.5156	前海万科企业公馆	楼宇机构
B2094450DA65A7F8439A	1	1	114.084	22.5359	香港中环	餐饮美食
B2094450DA65A7FB4198	3	2	114.044	22.5243	斯利美甜品店	餐饮美食
B2094450DA68A0FB4193	7	7	114.054	22.5334	hello kitty cafe	餐饮美食
B2094450DA68A0FB479F	12	1	114.082	22.7125	密特斯酒业	公司
B2094450DA68A0FF479E	2	2	114.228	22.6904	咖啡陪你	餐饮美食
B2094450DA68A1FB499A	1	1	113.805	22.7252	咖啡陪你	餐饮美食
B2094450DA68A1FF4298	8	8	113.936	22.5179	探魚	餐饮美食
B2094450DA68A2F5459B	1	1	114.006	22.6349	寸肤集团雾海微岩	公司
B2094450DA68A2FE4698	24	22	114.121	22.5398	探鱼	餐饮美食
B2094450DA68A3F8479E	6	6	113.989	22.5248	表妹餐厅	餐饮美食
B2094450DA68A4F8419E	2730	1184	114.045	22.5671	梅林	商圈
B2094450DA68A4F8489A	1	1	114.025	22.6534	城市便捷深圳龙华地铁站店	出行住宿
B2094450DA68A4FD489A	4	2	114.029	22.5432	深圳·阑悦会	一般地点标志
B2094450DA68A4FE499C	11	10	114.042	22.548	安薇塔英国茶屋	餐饮美食
B2094450DA68A5F4419E	2	2	114.12	22.5294	尖沙咀广东道	一般地点标志
B2094450DA68A5FA429E	1	1	114.055	22.5392	香港大学	校园生活
B2094450DA68A5FA499F	2	2	114.302	22.7206	富士山	一般地点标志
B2094450DA68A6F4479C	7	7	114.254	22.5611	周大福集团大厦	楼宇机构
B2094450DA68A7FE4198	1	1	114.028	22.6587	CBD中心区韩国星米年糕	餐饮美食
B2094450DA68A7FE469E	2	2	114.064	22.5347	深圳INStyle造型	生活娱乐
B2094450DA68AAFD4998	1	1	114.08	22.5268	皇岗边检生活区	一般地点标志
B2094450DA68AAFD499B	1	1	114.43	22.6305	红灯区的第123位小姐	一般地点标志
B2094450DA68AAFF4292	4	2	114.193	22.591	梧桐山茂仔村山茗煮意小茶馆	生活娱乐
B2094450DA68ABF8409F	5	4	114.144	22.6213	佳年华购物广场	商场
B2094450DA68ABF84198	31	10	113.921	22.5006	招干楼小区	住宅区
B2094450DA68ABF8419B	1	1	113.886	22.6025	铁岗公园	公园
B2094450DA68ABF8419E	4	1	114.013	22.6794	宝龙新村	住宅区
B2094450DA68ABF84293	36	10	113.931	22.5013	海月华庭	住宅区
B2094450DA68ABF84298	21	11	114.238	22.7102	爱联龙腾工业区小区	住宅区
B2094450DA68ABF8429D	1	1	114.016	22.6594	景龙新村	住宅区
B2094450DA68ABF84392	39	24	114.234	22.6951	金德发小区	住宅区
B2094450DA68ABF8439D	3	3	113.794	22.7395	怡安花园	住宅区
B2094450DA68ABF84493	2	2	114.187	22.639	永乐购物广场	超级市场
B2094450DA68ABF8459F	3	2	114.135	22.6156	中翠花园	住宅区
B2094450DA68ABF8469E	1	1	114.001	22.5394	竹林中学	校园生活
B2094450DA68ABF84798	6	3	114.021	22.5503	深圳明德实验学校	校园生活
B2094450DA68ABFA449D	1	1	113.949	22.7981	深圳宝安区	一般地点标志
B2094450DA68ABFF419D	29	9	114.144	22.6072	南晶花园	楼宇
B2094450DA68ABFF4292	2	2	114.107	22.5423	鼎丰大厦	楼宇
B2094450DA68ABFF4293	2	2	114.132	22.5448	运通大楼	楼宇
B2094450DA68ABFF4298	5	3	114.055	22.5097	深圳金山物流有限公司	楼宇
B2094450DA68ABFF4299	8	4	114.048	22.5088	深圳泰福仓实业有限公司	楼宇
B2094450DA68ABFF429B	1	1	114.021	22.5335	广华大厦	楼宇
B2094450DA68ABFF429C	8	5	114.052	22.5051	腾邦集团大厦	楼宇
B2094450DA68ABFF429F	42	10	114.05	22.5061	福兴大厦	楼宇
B2094450DA68ABFF4399	3	2	114.046	22.6393	皇嘉大厦	楼宇
B2094450DA68ABFF439E	37	4	114.123	22.5627	珠宝大厦	楼宇
B2094450DA68ABFF4492	1	1	113.829	22.6313	机场保税大厦	楼宇
B2094450DA68ABFF449F	1	1	113.935	22.5562	富华科技大厦	楼宇
B2094450DA68ABFF489D	1	1	114.119	22.6272	景园	住宅区
B2094450DA68ABFF499F	133	17	113.794	22.7437	蚝三丰泽园	住宅区
B2094450DA69A0F4449D	1	1	113.911	22.5557	王品台塑牛排	餐饮美食
B2094450DA69A1F4489D	2	2	114.096	22.7164	罗湖区	一般地点标志
B2094450DA69A1F4499A	1	1	114.117	22.5348	Show Kitchen	餐饮美食
B2094450DA69A1FE4793	3	3	114.123	22.5666	东门太阳广场	购物服务
B2094450DA69A2FB4698	2	2	114.068	22.5409	诺德金融中心	一般地点标志
B2094450DA69A3F44893	1	1	114.139	22.5777	北京国际机场	一般地点标志
B2094450DA69A3F8409E	1	1	113.909	22.5151	Here音乐餐厅	餐饮美食
B2094450DA69A3FB429D	3	3	114.083	22.6838	花半里	出行住宿
B2094450DA69A3FB479D	1	1	114.118	22.5421	苏河酒吧	生活娱乐
B2094450DA69A3FC4492	1	1	114.085	22.5314	皇御苑	一般地点标志
B2094450DA69A4F44698	2	2	113.86	22.5585	大铲湾港区世界名车博览中心	一般地点标志
B2094450DA69A4FA459C	4	4	114.141	22.6192	金紫荊廣場	购物服务
B2094450DA69A4FA499C	1	1	114.002	22.656	鹊山路口67栋	楼宇机构
B2094450DA69A4FE449A	6	1	114.07	22.7256	广州思埠生物技术有限公司	公司
B2094450DA69A5FC4993	2	2	114.481	22.5855	较场尾海滩	一般地点标志
B2094450DA69A5FD4299	7	6	114.481	22.5855	较场尾沙滩	一般地点标志
B2094450DA69A6FF459F	4	4	114.065	22.5317	茶啖	餐饮美食
B2094450DA69A7F44893	1	1	114.066	22.6586	马蹄山高级CBD步行街	购物服务
B2094450DA69A7F8419D	2	1	114.243	22.7148	庭悦	餐饮美食
B2094450DA69A7FD419A	4	4	114.085	22.5446	博纳国际影城	一般地点标志
B2094450DA69ABF44999	2	2	114.219	22.6321	马来西亚	校园生活
B2094450DA6AA0FF469F	5	5	114.108	22.5428	脆脆炸猪扒	日本料理
B2094450DA6AA1F44793	1	1	114.107	22.6094	香港藝術館	一般地点标志
B2094450DA6AA1FB409C	3	3	113.849	22.6088	深圳瑞吉酒店	出行住宿
B2094450DA6AA1FD419D	1	1	114.29	22.7687	安东尼奥家具有限公司	公司
B2094450DA6AA1FF469D	1	1	114.072	22.5334	驴途太空舱主题公寓酒店	出行住宿
B2094450DA6AA2FA4392	14	14	114.051	22.5418	深圳市莲花山公园	公园户外
B2094450DA6AA2FA439E	1	1	113.994	22.5232	苔藓DarkMoss	购物服务
B2094450DA6AA2FC459D	1	1	114.109	22.5498	福田区购物公园	餐饮美食
B2094450DA6AA2FE489D	3	3	114.046	22.6022	曼谷风泰式餐厅	餐饮美食
B2094450DA6AA3FF479C	6	6	114.037	22.5413	洞子张老匠火锅	餐饮美食
B2094450DA6AA4F5489D	3	3	114.13	22.545	皇室派對	生活娱乐
B2094450DA6AA4F5489F	1	1	114.047	22.6916	Gaga 鲜语	购物服务
B2094450DA6AA4F9409A	1	1	114.086	22.5488	福田交警大队	一般地点标志
B2094450DA6AA4FD409E	1	1	114.023	22.6545	广东深圳龙华新区	一般地点标志
B2094450DA6AA5F9419F	1	1	114.279	22.6302	东部华侨城国际宴会厅	楼宇机构
B2094450DA6AA6F44299	2	2	113.916	22.4831	酒窝甜品	餐饮美食
B2094450DA6AA6F9449A	1	1	113.889	22.5903	shenzhen	出行住宿
B2094450DA6AA6FE479C	5	5	114.121	22.5417	老街·树心旁·芝士小镇	餐饮美食
B2094450DA6AA7F8429A	31	1	113.936	22.5176	菁武门	湖北菜
B2094450DA6AABF4439A	6	6	113.92	22.5332	弘法寺	一般地点标志
B2094450DA6AABFE4999	20	10	114.124	22.5372	柏悦汇	生活娱乐
B2094450DA6BA0F54393	2	2	114.015	22.6607	深圳龙华	出行住宿
B2094450DA6BA0FE439A	11	3	114.121	22.6768	华南城华南西苑	一般地点标志
B2094450DA6BA0FF4493	4	2	113.902	22.4687	价值工厂	生活娱乐
B2094450DA6BA0FF499C	2	2	113.922	22.5192	深圳华里大酒店	出行住宿
B2094450DA6BA1F5489C	2	2	114.086	22.5464	The North Face 北面	购物服务
B2094450DA6BA1FF449C	1	1	114.234	22.7264	墨坊blackboard	餐饮美食
B2094450DA6BA2FC489F	27	6	113.896	22.789	唯享私人电影院	生活娱乐
B2094450DA6BA2FD4599	2	2	113.993	22.6703	悠山美地	楼宇机构
B2094450DA6BA2FE419C	2	2	114.085	22.6373	金鐘	购物服务
B2094450DA6BA4FB499F	2	2	114.123	22.6055	舞茶道	餐饮美食
B2094450DA6BA4FC4898	1	1	114.025	22.6533	美意咖啡	餐饮美食
B2094450DA6BA4FF429A	1	1	114.064	22.6483	华为K区	一般地点标志
B2094450DA6BA5F5429B	1	1	113.829	22.6247	UPS亚太转运中心	一般地点标志
B2094450DA6BA5FA4892	3	3	113.93	22.519	子越越式餐厅	餐饮美食
B2094450DA6BA5FA489C	10	8	114.021	22.6556	深圳友谊书城（龙华店）	一般地点标志
B2094450DA6BA5FC429A	3	3	114.123	22.5332	RBTEA	餐饮美食
B2094450DA6BA6F8479F	3	3	114.096	22.5425	科学馆	楼宇机构
B2094450DA6BA6FC409C	3	3	113.94	22.6246	香港长洲岛	一般地点标志
B2094450DA6BA6FF439F	1	1	114.062	22.5213	东部华侨城天麓八区	出行住宿
B2094450DA6BA7FC449A	1	1	113.844	22.7151	腾讯大楼	楼宇机构
B2094450DA6BABF44199	2	2	114.024	22.5271	皇岗口岸与香港汇合处	购物服务
B2094450DA6CA1FF419D	6	5	113.949	22.5596	Shenzhen	一般地点标志
B2094450DA6CA3F44093	1	1	114.203	22.6665	星星	一般地点标志
B2094450DA6CA4F8439E	2	2	114.057	22.5079	深装总A座	楼宇机构
B2094450DA6CA4FB4698	15	2	113.922	22.5018	金明星艺术教育	校园生活
B2094450DA6CA5F4409B	4	1	114.024	22.6488	碧波花园	一般地点标志
B2094450DA6CA6FB469B	1	1	113.876	22.5831	盛威企业策划	楼宇机构
B2094450DA6CA6FD469A	1	1	114.108	22.559	深圳自游精英户外运动有限公司	公司
B2094450DA6CA6FF419E	1	1	113.898	22.7674	深圳市凤凰山风景旅游区	出行住宿
B2094450DA6CA7FB429E	2	2	113.864	22.5744	渝月	餐饮美食
B2094450DA6CAAFC4098	8	1	114.062	22.7211	观澜罗曼罗兰婚纱摄影馆	公司
B2094450DA6CAAFD4898	5	5	114.111	22.5399	Teawood	餐饮美食
B2094450DA6CAAFE429D	2	2	113.938	22.5177	老张牛肉面	餐饮美食
B2094450DA6CABF9439D	3	2	114.02	22.65	长燊会计集团	公司
B2094450DA6DA0F5499E	31	31	114.054	22.5334	Bonbons hello kitty	餐饮美食
B2094450DA6DA0FA4893	1	1	114.116	22.542	波爾鬆餅.東門店	餐饮美食
B2094450DA6DA0FC4599	4	4	113.954	22.4995	Prince -Hong Kong	一般地点标志
B2094450DA6DA1F4479C	23	14	113.933	22.5414	比克科技大厦	产业园区
B2094450DA6DA1F84392	1	1	114.121	22.5947	海港城	一般地点标志
B2094450DA6DA1F9409E	7	7	114.114	22.6172	红树林保护区	公园户外
B2094450DA6DA1FA4998	2	2	113.899	22.7297	深圳保安国际机场	一般地点标志
B2094450DA6DA2F5469A	11	8	114.045	22.5414	here音乐餐厅	海鲜酒楼
B2094450DA6DA2FF479C	2	1	113.896	22.5707	索玛	生活娱乐
B2094450DA6DA3F54592	4	4	113.918	22.5253	Fullhouse World满屋世界主题餐厅	餐饮美食
B2094450DA6DA3FB4893	3	2	114.037	22.6736	振华时代广场	楼宇机构
B2094450DA6DA3FC439A	1	1	114.046	22.5719	长白山	公园户外
B2094450DA6DA4F9499A	3	3	114.066	22.5233	市民中心	楼宇机构
B2094450DA6DA4FA429E	2	2	113.829	22.6747	医院	一般地点标志
B2094450DA6DA4FB4298	20	18	114.062	22.5347	华侨城OCT	公司
B2094450DA6DA5F5499F	2	2	113.883	22.5838	泰华豪园	一般地点标志
B2094450DA6DA5FF469B	24	22	114.054	22.5339	西西弗书店	生活娱乐
B2094450DA6DA6F4469C	3	2	113.983	22.5362	暨南大学深圳校区	校园生活
B2094450DA6DA6F84299	2	2	114.064	22.6349	shenzhen	一般地点标志
B2094450DA6DA6FC4393	15	15	113.992	22.5231	润园四季海南椰子鸡	餐饮美食
B2094450DA6DA7FC479F	10	9	113.935	22.5181	星美樂	餐饮美食
B2094450DA6DA7FD4092	2	2	114.06	22.5288	深圳会展中心1号馆T105展位茶在堂茶生活展馆	生活娱乐
B2094450DA6DAAF4409F	20	2	114.114	22.5426	深圳大牌明星造型工作室	购物服务
B2094450DA6DAAF8479E	1	1	114.133	22.5473	越川	餐饮美食
B2094450DA6DAAF9449C	2	2	113.989	22.5205	深圳动漫灯会	一般地点标志
B2094450DA6DAAFB459E	2	2	113.905	22.7284	深圳市福田区	一般地点标志
B2094450DA6DABF8479B	2	2	113.837	22.6315	朵丽丝正品护肤12款3000拿授权	购物服务
B2094450DA6EA1FC4693	1	1	114.141	22.6257	启歆	出行住宿
B2094450DA6EA2F84399	2	2	114.042	22.5228	世纪汇	餐饮美食
B2094450DA6EA3FB469E	2	2	114.122	22.5418	深圳罗湖区国贸 东门南路	生活娱乐
B2094450DA6EA3FD429D	1	1	113.863	22.5754	重庆先生	餐饮美食
B2094450DA6EA4F54293	4	3	114.118	22.6034	深圳大剧院	生活娱乐
B2094450DA6EA4F84599	2	2	114.056	22.5263	福田区 CoCopark附近	一般地点标志
B2094450DA6EA4F9449C	1	1	113.897	22.776	大家乐酒吧	生活娱乐
B2094450DA6EA4FA4392	3	2	114.127	22.5651	深圳水贝珠宝区	公司
B2094450DA6EA5F4439C	2	2	113.986	22.5833	崇文花园	一般地点标志
B2094450DA6EA5F8499F	8	5	113.827	22.6469	东海航空有限公司	公司
B2094450DA6EA6F54892	3	2	114.145	22.5482	深圳市古玩城玉石吧	公司
B2094450DA6EA6FB4198	6	6	114.078	22.5432	皇庭广场	餐饮美食
B2094450DA6EA6FB4298	4	3	114.055	22.5364	V Do私人影院	生活娱乐
B2094450DA6EA7F4449D	2	1	113.948	22.6816	深圳市宝安区石岩街道	一般地点标志
B2094450DA6EAAFC409E	1	1	113.834	22.7043	宝骏宝马4S店	公司
B2094450DA6EAAFC419B	2	2	113.97	22.561	星叶	一般地点标志
B2094450DA6EAAFC4693	7	2	114.119	22.539	德客尔咖啡 Zucker Coffee	餐饮美食
B2094450DA6EAAFD4792	4	4	114.051	22.537	投行大厦	楼宇机构
B2094450DA6EAAFE4099	9	8	113.848	22.6345	海岸城	一般地点标志
B2094450DA6EAAFF4798	1	1	113.821	22.7555	深圳国际机场	一般地点标志
B2094450DA6EABF5489D	6	6	114.262	22.7105	深圳·欢乐谷	生活娱乐
B2094450DA6EABF8489F	1	1	113.95	22.5598	大拱猪·小拱猪	生活娱乐
B2094450DA6EABF94698	5	5	114.049	22.5506	深圳市莲花山公园	公园户外
B2094450DA6EABFE4493	5	4	114.544	22.5596	七星湾游艇会	一般地点标志
B2094450DA6FA0F9429A	3	3	114.054	22.5334	Cocopark莉莉玛莲露天酒吧	生活娱乐
B2094450DA6FA0FE459E	7	7	113.966	22.5355	京基大厦100层瑞吉酒吧·品酒阁·天吧	生活娱乐
B2094450DA6FA0FE4693	5	4	114.063	22.6195	济州岛	一般地点标志
B2094450DA6FA0FE4999	21	20	113.914	22.5274	深圳市春蚕体育中心	公园户外
B2094450DA6FA0FF4193	4	4	114.047	22.5511	欢乐海岸	购物服务
B2094450DA6FA1FA4699	2	2	114.037	22.6492	华强北	出行住宿
B2094450DA6FA1FB439F	4	1	114.135	22.5824	为足球梦想	生活娱乐
B2094450DA6FA1FC429A	5	4	113.863	22.5755	贡茶（天虹购物中心店）	生活娱乐
B2094450DA6FA1FF4393	1	1	113.886	22.5819	Once live	购物服务
B2094450DA6FA1FF439C	1	1	113.835	22.7739	shenzhen	一般地点标志
B2094450DA6FA2F8489B	14	12	114.061	22.5295	会展中心	生活娱乐
B2094450DA6FA2FD409E	1	1	114.114	22.6175	深圳永芬服饰有限公司	公司
B2094450DA6FA3F94293	4	4	114.299	22.5975	盐田体育中心	一般地点标志
B2094450DA6FA3FC429D	2	2	113.918	22.501	深圳南山	一般地点标志
B2094450DA6FA4FB409B	4	4	114.1	22.5537	腾讯大厦	公司
B2094450DA6FA5F5439E	2	2	113.912	22.5542	南山意境	一般地点标志
B2094450DA6FA5FE469A	1	1	113.915	22.4803	贝太优焙学苑—Betty Baking	生活娱乐
B2094450DA6FA5FE4899	2	2	114.047	22.6424	广东深圳	公司
B2094450DA6FA6F84198	12	7	113.936	22.5175	GRETA格里塔咖啡餐厅	西餐厅
B2094450DA6FA6F94792	11	10	113.935	22.5175	泰一格韩国年糕火锅	餐饮美食
B2094450DA6FA6F9499A	4	4	114.084	22.5413	交通银行大厦	楼宇机构
B2094450DA6FA6FF439E	2	2	113.923	22.5186	创业路南海城中心	公司
B2094450DA6FA6FF449F	2	2	113.903	22.7748	正佳电影院	生活娱乐
B2094450DA6FA7F8479C	13	2	114.091	22.5356	深圳爱尔眼科医院	公司
B2094450DA6FAAF5429D	2	2	113.841	22.7654	松岗红星村石岗大楼	生活娱乐
B2094450DA6FAAF94393	6	5	114.012	22.5473	香蜜时代	一般地点标志
B2094450DA6FABF94799	3	3	113.965	22.5228	香港油尖旺區	一般地点标志
B2094450DA6FABFE4598	4	3	114.507	22.5873	爱上发呆海边渡假屋	出行住宿
B2094450DB64A0F5419B	2	2	114.015	22.5336	MM Space	机构及其他类公司
B2094450DB64A0F8469C	2	2	114.515	22.5318	南澳万绿野炊园	游乐场
B2094450DB64A0FC409C	2	2	114.084	22.5407	小辉哥火锅	餐饮美食
B2094450DB64A1FB469E	8	7	113.975	22.5373	埃克斯咖啡（益田假日店）	餐饮美食
B2094450DB64A2F54893	1	1	114.111	22.5557	澳康达名车广场	公司
B2094450DB64A2FA4998	1	1	113.886	22.5526	地铁站	一般地点标志
B2094450DB64A2FB459D	2	2	113.798	22.6826	伟创力	公司
B2094450DB64A2FC409B	6	6	114.221	22.5558	梧桐山	一般地点标志
B2094450DB64A2FC479B	1	1	114.29	22.7262	鸿景春天	一般地点标志
B2094450DB64A2FD449D	3	3	113.992	22.5572	Shenzhen	一般地点标志
B2094450DB64A2FD479D	1	1	113.977	22.5504	深圳市华侨城波托菲诺	一般地点标志
B2094450DB64A3FC479B	1	1	114.144	22.559	公主號	一般地点标志
B2094450DB64A4FE409F	2	2	114.268	22.7221	满京华喜悦里	一般地点标志
B2094450DB64A4FF459C	4	2	113.945	22.5468	东方科技大厦	楼宇
B2094450DB64A5F94698	1	1	114.143	22.5418	深圳丹枫白露酒店	一般地点标志
B2094450DB64A6F44399	1	1	114.041	22.6095	深圳宝安	一般地点标志
B2094450DB64A7F4499A	13	13	113.969	22.5405	威尼斯人	一般地点标志
B2094450DB64A7F54192	2	2	114.054	22.6517	武汉软件工程职业学院	职业技术学校
B2094450DB64A7F5499A	12	10	113.906	22.5588	星巴克(海雅缤纷城)	咖啡厅
B2094450DB64A7FB419E	18	4	113.882	22.5652	email coffee逸美时光	咖啡厅
B2094450DB64A7FC499B	2	1	114.234	22.5487	沙头角体育馆	综合体育馆
B2094450DB64A7FD449F	1	1	113.936	22.5168	小辉哥火锅	熟食
B2094450DB64A7FD479E	3	3	113.916	22.4827	满记甜品(海上世界店)	休闲餐饮场所
B2094450DB64AAF44392	6	4	113.974	22.5374	元气寿司	外国餐厅
B2094450DB64AAF84393	4	4	113.941	22.5359	深圳大学元平运动场	高等院校
B2094450DB64AAFA449C	7	7	114.084	22.5416	華強北世紀匯	商场
B2094450DB64AAFD4799	3	3	113.95	22.5897	深圳职业技术学院	职业技术学校
B2094450DB64AAFF4199	1	1	113.835	22.7706	皇朝假日酒店	中餐厅
B2094450DB64ABF44198	1	1	114.058	22.5346	中信证券大厦	产业园区
B2094450DB64ABF5439A	3	3	114.096	22.5376	HAWA西餐吧科学馆店	休闲餐饮场所
B2094450DB64ABF5449F	1	1	114.096	22.5376	HAWA深圳科学馆店	休闲餐饮场所
B2094450DB64ABF8409F	5	5	114.068	22.5327	瀚森大厦802室小米之家	一般地点标志
B2094450DB64ABF8479E	12	1	113.944	22.5493	三特摩尔科技有限公司	工厂
B2094450DB64ABFB419A	6	1	113.832	22.765	美姬妍化妆品有限公司	公司
B2094450DB64ABFD429D	4	4	114.052	22.539	深圳证券交易所	产业园区
B2094450DB65A0F8499B	2	2	114.084	22.5509	乐凯撒披萨	糕饼店
B2094450DB65A0FE429E	2	2	113.937	22.5438	劲嘉科技大厦	知名企业
B2094450DB65A2F5469E	1	1	113.859	22.5774	米高梅咖啡厅	咖啡厅
B2094450DB65A2F9419B	3	2	113.996	22.5554	深云村	产业园区
B2094450DB65A2FB4493	2	2	114.347	22.6955	維也納酒店	出行住宿
B2094450DB65A2FE4193	179	120	114.055	22.6193	8号仓OUTLETS	生活娱乐
B2094450DB65A3F8419F	2	2	114.061	22.6253	猫客甜点	咖啡厅
B2094450DB65A3FC4993	2	2	114.119	22.5378	Owin篮球场	篮球场馆
B2094450DB65A4F44592	2	2	114.122	22.543	深圳国贸旋转餐厅	一般地点标志
B2094450DB65A4FA4399	12	1	114.148	22.6191	醉香阁烤鱼	海鲜酒楼
B2094450DB65A4FA4493	7	2	113.836	22.7619	深圳复亚医院	一般地点标志
B2094450DB65A5F54292	5	4	114.094	22.556	华强北	工厂
B2094450DB65A6FE449E	1	1	114.047	22.6017	龙华新区·圣丰城	餐饮美食
B2094450DB65A7F5489E	7	7	114.112	22.5417	思慕昔	甜品店
B2094450DB65A7F94498	2	2	114.231	22.6855	三色视觉	公司
B2094450DB65AAF84399	2	2	113.827	22.6446	信息大厦	楼宇
B2094450DB65AAF8469F	1	1	114.032	22.5573	武警大厦景华苑	一般地点标志
B2094450DB65AAFD4599	6	5	114.024	22.5336	深湖记	餐饮美食
B2094450DB65ABFD499A	2	2	114.416	22.6398	大鹏新区管委会	政府机构
B2094450DB68A1F44099	1	1	114.238	22.5555	襄荷	餐饮美食
B2094450DB68A1FC489D	3	3	113.911	22.7367	昶和汽车升级中心（深圳总部）	公司
B2094450DB68A2F8469A	7	5	113.99	22.5936	中科院深圳先进技术研究院	楼宇机构
B2094450DB68A2FF489D	2	2	114.109	22.5446	AFLOAT	购物服务
B2094450DB68A2FF499E	6	4	114.109	22.5446	瑞吉酒店AFLOAT	购物服务
B2094450DB68A3FF479D	5	5	114.032	22.6119	bingospace 缤果空间	购物服务
B2094450DB68A4F5469E	1	1	114.071	22.5227	福民新村	一般地点标志
B2094450DB68A4F5489F	19	19	114.022	22.6257	九方购物广场	餐饮美食
B2094450DB68A4F9489D	1	1	114.051	22.5414	壹家回轉火鍋	餐饮美食
B2094450DB68A4FE429E	6	2	114.063	22.5344	蒙恩齿科	医疗健康类公司
B2094450DB68A4FF449E	1	1	114.054	22.536	潮泰轩贵宾楼	一般地点标志
B2094450DB68A5FA439D	1	1	114.055	22.5356	辣椒里	餐饮美食
B2094450DB68A6FB489D	17	6	114.068	22.5508	深圳小米之家	公司
B2094450DB68A7FA4993	1	1	113.98	22.5375	IM LOFT SHOP	购物服务
B2094450DB68A7FD409F	12	6	113.927	22.5331	南山文体中心大剧院	一般地点标志
B2094450DB68AAF44699	3	3	113.804	22.6882	浙江省温州市瓯海区	一般地点标志
B2094450DB68AAF94493	4	4	114.146	22.6123	水贝国际珠宝交易中心	公司
B2094450DB68ABF8499A	25	2	113.897	22.7784	茶物语(百佳华店)	餐饮美食
B2094450DB68ABFA4392	17	5	114.109	22.5445	AFLOAT(KAKA)[kkmall店]	购物服务
B2094450DB68ABFB4893	2	2	114.253	22.7344	汉拿山	餐饮美食
B2094450DB68ABFE489E	5	5	114.112	22.5378	深圳 罗湖口岸	一般地点标志
B2094450DB69A0F8479E	2	2	113.928	22.5416	国家会议中心	楼宇机构
B2094450DB69A2F5469B	2	2	114.206	22.6459	大与文体度假中心高尔夫球场	公园户外
B2094450DB69A2FF429A	3	2	113.921	22.5128	南山区南园枫叶公寓	楼宇机构
B2094450DB69A3FD419D	4	4	113.992	22.5839	深圳地铁五号线塘朗车辆段	公司
B2094450DB69A3FD4293	1	1	114.063	22.5232	看夕阳	出行住宿
B2094450DB69A3FF4698	2	2	113.925	22.5228	枫叶桂花苑商务酒店公寓	出行住宿
B2094450DB69A4F9479B	3	3	114.23	22.7299	龙岗海雅百货	一般地点标志
B2094450DB69A4FE4192	5	1	113.939	22.5556	景阳科技股份有限公司	产业园区
B2094450DB69A4FE4599	2	2	113.868	22.5811	明月花都	楼宇机构
B2094450DB69A5F9449D	4	4	113.94	22.5177	莉莉玛莲Boom Boom Room	生活娱乐
B2094450DB69A5FF459C	1	1	114.276	22.6859	天涯海角	一般地点标志
B2094450DB69A7F5449C	1	1	114.06	22.5314	Afloat	购物服务
B2094450DB69AAF84398	1	1	114.085	22.6373	南生圍	公园户外
B2094450DB69AAF84693	1	1	113.902	22.5501	红岭中学高中部	校园生活
B2094450DB69AAF8499F	2	2	114.226	22.6891	炭舍	餐饮美食
B2094450DB69AAFE489E	2	2	114.196	22.5899	花园城	购物服务
B2094450DB69ABFC4298	5	2	113.984	22.5379	深圳·华侨城	校园生活
B2094450DB69ABFC429E	1	1	114.3	22.6014	万科东海岸	一般地点标志
B2094450DB69ABFC469B	4	3	114.017	22.6388	特发 •和平里	一般地点标志
B2094450DB69ABFD4193	1	1	113.932	22.5462	深圳北	出行住宿
B2094450DB6AA0F4439A	2	1	114.029	22.6276	广东顺创律师事务所	公司
B2094450DB6AA0F54899	1	1	114.011	22.6583	美国嘉兰国际集团	购物服务
B2094450DB6AA0FA479D	9	8	114.085	22.6373	香港中文大學	校园生活
B2094450DB6AA1F8419E	2	2	114.11	22.5906	半山道1号	一般地点标志
B2094450DB6AA1FD4893	70	44	114.054	22.6192	太平洋电影城8号仓店	生活娱乐
B2094450DB6AA2FE459B	5	1	113.915	22.7649	深圳市寄诚研磨科技有限公司	公司
B2094450DB6AA3F8479C	1	1	113.902	22.5661	Mamamia pizza boutique coffee	餐饮美食
B2094450DB6AA3F9459B	2	2	114.088	22.5375	福田区莲花山公园	公园户外
B2094450DB6AA3FC4792	8	5	114.051	22.6042	炭舍.炭火干锅(coco city店)	餐饮美食
B2094450DB6AA5F9499B	8	7	114.035	22.5559	红树林海岸	一般地点标志
B2094450DB6AA5FB479E	4	4	114.125	22.5687	海边	公园户外
B2094450DB6AA5FE469D	2	2	114.237	22.5593	kfc	餐饮美食
B2094450DB6AA6FA489A	2	2	114.035	22.6187	民治公园	公园户外
B2094450DB6AA7F5419D	5	5	113.926	22.5326	中潜潜水世界	生活娱乐
B2094450DB6AA7FC4199	4	2	113.991	22.5253	PETIT PARIS小巴黎法餐厅	餐饮美食
B2094450DB6AAAFC4799	2	2	113.866	22.5793	深圳宝安	一般地点标志
B2094450DB6AAAFF489F	2	2	114.125	22.6442	深圳市龙岗区平湖镇华南城1号交易中心	一般地点标志
B2094450DB6AABF84792	1	1	114.032	22.5255	Holly Brown Coffee	生活娱乐
B2094450DB6AABFA4192	3	3	113.999	22.6646	海雅缤纷城	一般地点标志
B2094450DB6AABFC409A	1	1	114.038	22.6251	深圳市维纳斯商务酒店	出行住宿
B2094450DB6BA0F5409E	8	1	114.12	22.5392	彫國刺青	公司
B2094450DB6BA0F5469B	3	2	114.052	22.6506	深圳市南山区海岸城商业中心	楼宇机构
B2094450DB6BA0F8409B	3	3	114.008	22.5333	香港 旺角区	餐饮美食
B2094450DB6BA0FB489F	2	2	113.933	22.5321	深圳大学科技楼	校园生活
B2094450DB6BA0FC459C	3	3	114.038	22.6356	木屋烧烤	餐饮美食
B2094450DB6BA0FF4592	3	3	114.129	22.626	Monster Sushi	餐饮美食
B2094450DB6BA1F5429D	2	2	113.95	22.5432	浅葱小唱	餐饮美食
B2094450DB6BA1F9439C	8	6	113.972	22.5353	虾趴龙虾	餐饮美食
B2094450DB6BA1FB4192	10	8	114.031	22.6112	深圳北站·缤果空间	生活娱乐
B2094450DB6BA2FA4999	4	4	114.062	22.6317	深圳龍崗	一般地点标志
B2094450DB6BA3F44592	6	6	114.228	22.6909	炭舍	餐饮美食
B2094450DB6BA4FC4499	1	1	114.059	22.6611	福田口岸	一般地点标志
B2094450DB6BA4FD419E	7	6	114.072	22.5188	波托菲诺纯水岸	公园户外
B2094450DB6BA4FD4692	2	2	113.905	22.5598	深圳海雅缤纷城万达影城	生活娱乐
B2094450DB6BA5F4489A	4	2	113.938	22.5181	皇甫造型 深圳名店	生活娱乐
B2094450DB6BA5F9439A	2	2	114.039	22.5486	深圳影力摄影俱乐部	公司
B2094450DB6BA6F9419F	11	6	114.115	22.6037	shenzhen	一般地点标志
B2094450DB6BA6FD449E	2	2	114.268	22.739	维多利亚海港	一般地点标志
B2094450DB6BA7F54099	1	1	114.183	22.6349	深圳市公安局公交分局龙岗公交派出所	楼宇机构
B2094450DB6BA7F54799	15	9	113.818	22.6726	热舞派对酒吧	生活娱乐
B2094450DB6BA7F9429D	2	2	114.045	22.5415	here	生活娱乐
B2094450DB6BAAF8409A	2	2	114.123	22.6218	南山中心区	一般地点标志
B2094450DB6BABFC4593	2	2	113.947	22.5538	东莞长安	楼宇机构
B2094450DB6BABFD459A	6	5	113.939	22.5194	腾讯滨海大厦	一般地点标志
B2094450DB6CA0FC409F	2	2	113.95	22.5569	朗山酒店	出行住宿
B2094450DB6CA0FE4293	4	4	114.033	22.6292	星河盛世Coco City	购物服务
B2094450DB6CA1FA489B	2	2	114.055	22.5446	葵花公寓	出行住宿
B2094450DB6CA1FB429D	4	2	114.129	22.5558	碧貝納米汗蒸館	生活娱乐
B2094450DB6CA2F54099	1	1	114.021	22.7389	香港诺希国际	公司
B2094450DB6CA2FC419D	3	2	114.094	22.5417	福田星河COCO park	生活娱乐
B2094450DB6CA3F84993	3	3	114.052	22.5969	迷笛音乐节	生活娱乐
B2094450DB6CA3FF419B	5	5	114.216	22.6957	深圳20141015迷笛跨年	生活娱乐
B2094450DB6CA4F44592	1	1	114.241	22.685	联城广场	购物服务
B2094450DB6CA4FB459C	4	3	114.129	22.5685	欢乐海岸	公园户外
B2094450DB6CA5FA419A	6	4	114.014	22.6367	潜龙曼海宁	一般地点标志
B2094450DB6CA6FF429F	3	3	114.058	22.5246	欢乐海岸	公园户外
B2094450DB6CA7F44692	1	1	113.933	22.5004	成都双流机场	一般地点标志
B2094450DB6CA7F8429C	2	2	114.078	22.5473	深圳中心公园	公园户外
B2094450DB6CA7FA479D	1	1	113.887	22.5621	逸美咖啡店宝体店	餐饮美食
B2094450DB6CA7FD469A	5	1	113.943	22.515	敏萨古藏	公司
B2094450DB6CABFA459A	3	1	113.91	22.7867	美图酒吧	生活娱乐
B2094450DB6CABFC409A	4	4	113.876	22.5676	中山公园	公园户外
B2094450DB6CABFC459F	5	5	113.985	22.5558	塘朗山公园	公园户外
B2094450DB6DA0FA4899	4	4	114.205	22.697	大运公园	公园户外
B2094450DB6DA0FB449D	2	2	113.938	22.5156	CAFE199	餐饮美食
B2094450DB6DA1FE409E	1	1	114.117	22.6044	小东海	餐饮美食
B2094450DB6DA3F54693	1	1	114.137	22.6201	Maan Coffee漫咖啡(蛇口店)	餐饮美食
B2094450DB6DA3F9419C	5	5	113.926	22.6709	深圳 纯K·BOX	生活娱乐
B2094450DB6DA3F94498	2	2	113.99	22.6917	幸福路1314号	一般地点标志
B2094450DB6DA3FD439F	14	13	114.03	22.6265	海上世界	餐饮美食
B2094450DB6DA3FE489B	3	1	113.83	22.6445	深圳机场怡安居	一般地点标志
B2094450DB6DA4F5449D	2	2	114.045	22.6367	大鹏新区	公园户外
B2094450DB6DA4F84198	4	4	114.06	22.5228	瑞吉酒店100F 品酒阁 Decanter	餐饮美食
B2094450DB6DA4FA409A	4	4	114.06	22.5225	品酒阁Decanter	餐饮美食
B2094450DB6DA5FE419F	1	1	113.905	22.5589	王品台塑牛扒	餐饮美食
B2094450DB6DA6F84099	7	7	114.026	22.6232	繆氏川菜	餐饮美食
B2094450DB6DA6FA489D	1	1	114.053	22.5344	Little india印度尼泊尔菜	餐饮美食
B2094450DB6DA6FF459C	3	3	114.021	22.626	LAVA STONE 原石	餐饮美食
B2094450DB6DA7F54498	3	3	114.264	22.7289	龙凤山庄	公园户外
B2094450DB6DA7F5459D	47	43	114.055	22.5356	BONBONS Hello kitty cafe	餐饮美食
B2094450DB6DA7F84099	6	6	113.928	22.5334	南山文体中心游泳馆	一般地点标志
B2094450DB6DAAF44493	2	2	114.062	22.6232	香港9号码头	生活娱乐
B2094450DB6DAAFB449D	4	4	114.21	22.6501	横岗星巴克咖啡店（松柏天虹分店）	生活娱乐
B2094450DB6DAAFD479D	7	2	113.895	22.5601	宝安体育馆游泳场	公园户外
B2094450DB6DAAFF4992	6	6	113.927	22.513	海岸城	餐饮美食
B2094450DB6DABF4409C	3	3	113.802	22.6886	鴻德園	楼宇机构
B2094450DB6DABF4479A	2	2	113.945	22.5144	BoomBoomRoom全球顶级夜店	生活娱乐
B2094450DB6DABF8499A	9	9	114.05	22.5676	Hong Kong	一般地点标志
B2094450DB6DABFA459A	1	1	113.974	22.5536	京基1 00天宫会所	楼宇机构
B2094450DB6DABFE479A	1	1	114.15	22.5513	潮粥坊	餐饮美食
B2094450DB6DABFE479B	5	5	114.082	22.5363	深圳欢乐海岸(福星路)	生活娱乐
B2094450DB6EA0F4439D	5	4	113.864	22.5739	星巴克	餐饮美食
B2094450DB6EA0F4449C	3	3	114.263	22.7164	梧桐山	公园户外
B2094450DB6EA0F8489D	5	4	113.901	22.5689	深圳博物馆馆	一般地点标志
B2094450DB6EA1F5459E	1	1	114.023	22.646	中环二手车龙华店	公司
B2094450DB6EA1F8409C	13	11	113.875	22.5777	深圳大学	校园生活
B2094450DB6EA1FD479D	2	2	114.208	22.644	横岗大厦caffebene	餐饮美食
B2094450DB6EA2F5409B	3	3	113.882	22.5871	铁仔山公园	公园户外
B2094450DB6EA2F5459C	8	7	113.915	22.532	华夏君胜影城	生活娱乐
B2094450DB6EA2F84499	2	2	113.923	22.4856	西贡河粉	餐饮美食
B2094450DB6EA2FA419F	5	3	114.067	22.6738	乐康家居	一般地点标志
B2094450DB6EA4FD409D	3	2	114.125	22.5422	OneT-NT造型	购物服务
B2094450DB6EA4FD419C	1	1	114.129	22.5727	Admiralty,Hong Kong	公园户外
B2094450DB6EA6F54899	1	1	113.865	22.5827	深圳市宝安区西乡惠丰塑料制品经营部	公司
B2094450DB6EA6FB4893	1	1	113.789	22.736	青青世界	公园户外
B2094450DB6EA6FC4592	1	1	114.066	22.5644	瑞吉酒店	出行住宿
B2094450DB6EA6FC4999	20	19	113.987	22.5522	雅昌艺术中心	公司
B2094450DB6EA7F4499F	4	4	114.06	22.5337	花塘	江苏菜
B2094450DB6EA7FB409E	15	2	113.925	22.5247	白桦映画工作室	生活娱乐
B2094450DB6EA7FC429D	6	4	113.881	22.5646	柒咖啡	餐饮美食
B2094450DB6EA7FC499C	1	1	113.887	22.8001	李松蓢村	一般地点标志
B2094450DB6EAAF94798	1	1	114.125	22.6097	面掌柜	四川菜
B2094450DB6EAAFD459F	3	1	113.96	22.5477	左右格局	公司
B2094450DB6EABF8449E	3	3	114.141	22.5505	罗湖公安分局出入境第二接待大厅	楼宇机构
B2094450DB6EABFE429F	17	16	114.216	22.6958	大运中心体育馆	一般地点标志
B2094450DB6FA0F54799	1	1	114.385	22.7432	深圳市新思味甜品培训学校	成人教育
B2094450DB6FA1F8429C	2	2	113.923	22.537	ZOOCOFFEE	餐饮美食
B2094450DB6FA1FC4498	5	5	114.054	22.533	美奈小馆	餐饮美食
B2094450DB6FA2FA429D	18	16	114.059	22.5308	美奈小馆cocopark店	餐饮美食
B2094450DB6FA2FB449D	4	1	113.966	22.5881	靓车会汽车美容会所	生活娱乐
B2094450DB6FA2FF459B	11	1	114.051	22.6026	豆舞咖啡民乐工作室	餐饮美食
B2094450DB6FA3F8439C	2	2	113.943	22.5145	四季榴莲	餐饮美食
B2094450DB6FA3F8489B	1	1	114.234	22.6961	正中高尔夫球场	生活娱乐
B2094450DB6FA3FB4392	3	3	113.93	22.5269	深圳大学	校园生活
B2094450DB6FA3FD4598	1	1	113.804	22.7596	深圳大学体育馆	校园生活
B2094450DB6FA3FF459C	1	1	114.039	22.6215	脉歌声学科技有限公司	公司
B2094450DB6FA4F8439E	4	4	113.99	22.5899	崇文花园	一般地点标志
B2094450DB6FA5F5419A	2	2	113.933	22.6269	深圳南山	一般地点标志
B2094450DB6FA5FA459F	2	2	113.94	22.5157	泰一格 火锅年糕	餐饮美食
B2094450DB6FA5FB409D	2	2	113.935	22.5181	泰一格 年糕火锅	餐饮美食
B2094450DB6FA5FE499D	1	1	114.108	22.5397	二楼后座餐厅	餐饮美食
B2094450DB6FA5FF429A	3	2	114.076	22.548	coco park	餐饮美食
B2094450DB6FA6F4459E	8	7	113.814	22.6526	东海航空有限公司	公司
B2094450DB6FA6FB419F	1	1	114.205	22.6488	祥发烧腊茶餐厅	餐饮美食
B2094450DB6FA6FD4598	3	3	114.035	22.556	宜家家居	购物服务
B2094450DB6FA7FE4392	1	1	114.047	22.6602	地球村	一般地点标志
B2094450DB6FAAF84199	2	2	113.899	22.5661	天悦龙庭	一般地点标志
B2094450DB6FAAFD479D	17	3	113.978	22.5918	北京大学	校园生活
B2094450DB6FABFD439F	3	2	113.948	22.5828	菁英家园	出行住宿
B2094450DB6FABFF409B	7	6	114.048	22.5541	景新花园	一般地点标志
B2094451D064A0F44792	1	1	113.802	22.6684	佳迪幼儿园	幼儿园
B2094451D064A0F54798	1	1	113.916	22.5447	米哼咖啡屋	咖啡厅
B2094451D064A0FA429B	3	3	114.045	22.5454	福田文化馆梦工场	文艺团体
B2094451D064A1F84693	3	1	114.324	22.6013	小梅沙红星海岸	其他
B2094451D064A1FB409A	1	1	114.016	22.6373	Wang Steak	外国餐厅
B2094451D064A1FC4199	1	1	114.215	22.6448	御城	住宅区
B2094451D064A2FE429A	1	1	114.127	22.6945	简头岭	产业园区
B2094451D064A3F44698	1	1	113.915	22.5282	野人花园	咖啡厅
B2094451D064A3F5429D	4	4	113.936	22.5178	虾海岸	外国餐厅
B2094451D064A3F5479F	1	1	114.118	22.5315	深圳市罗湖区宝安南路君悦酒店1881餐厅	咖啡厅
B2094451D064A3F9449A	1	1	113.956	22.5711	深港澳中华牡丹精品博览会	公园
B2094451D064A3FC4298	1	1	114.007	22.6763	辉县第一职业中专	职业技术学校
B2094451D064A3FC429D	1	1	113.92	22.533	南山文体中心铭将健身	文化体育类公司
B2094451D064A3FC429F	6	1	114.098	22.5374	achilles爱驰乐轮胎深圳博阳店	汽车交通类公司
B2094451D064A3FE4892	1	1	114.134	22.6103	如新	个人用品/化妆品店
B2094451D064A4F54693	2	2	113.911	22.5471	教场尾	休闲场所
B2094451D064A4F54698	5	5	113.937	22.5193	仙湖植物园弘法寺	一般地点标志
B2094451D064A4F9409F	1	1	114.058	22.5233	在kfc蹭旁店的wifi	快餐厅
B2094451D064A4F94899	1	1	113.784	22.6749	深圳宝安机场	一般地点标志
B2094451D064A4FA409F	3	3	114.042	22.693	猫屎咖啡	咖啡厅
B2094451D064A4FA479E	1	1	113.935	22.5181	果壳慢咖	甜品店
B2094451D064A4FB489E	1	1	113.935	22.5314	深大图书馆北馆	一般地点标志
B2094451D064A4FD419D	1	1	114.043	22.555	藏香阁茶荘	KTV
B2094451D064A5F94692	1	1	113.934	22.5424	复古派	一般地点标志
B2094451D064A5FD479B	1	1	114.044	22.6389	湛江江洪港	一般地点标志
B2094451D064A5FD489C	1	1	114.225	22.6746	本真素素食馆	中餐厅
B2094451D064A5FE4292	1	1	114.085	22.624	广东深圳	一般地点标志
B2094451D064A5FE4693	1	1	114.007	22.6763	创界山	一般地点标志
B2094451D064A6F4429C	1	1	114.328	22.6793	深圳心付科技有限公司	消费电子类公司
B2094451D064A6FA4798	8	8	113.938	22.6062	荔枝世界	游乐场
B2094451D064A7F8449D	1	1	113.842	22.8165	麒麟山大酒店	餐饮美食
B2094451D064A7FA479E	2	1	114.007	22.6763	临安西泠	一般地点标志
B2094451D064A7FB4399	4	1	113.852	22.7716	斯迈尔(恒明路)	糕饼店
B2094451D064A7FB469B	1	1	114.007	22.6763	穆曌年间	一般地点标志
B2094451D064A7FF459F	1	1	114.007	22.6764	末日世界	一般地点标志
B2094451D064AAFB4598	1	1	113.924	22.5029	矢量咖啡	咖啡厅
B2094451D064AAFD409A	2	2	114.151	22.6119	中影百汇影院	KTV
B2094451D064ABFC499E	11	11	114.101	22.5375	大龙燚火锅	中餐厅
B2094451D064ABFD4298	1	1	113.939	22.5393	广州中山纪念堂	一般地点标志
B2094451D065A0F4429C	4	4	113.932	22.5106	时代广场	产业园区
B2094451D065A0F4479E	1	1	114.121	22.5411	国贸商业大厦	楼宇机构
B2094451D065A0F8439B	2	2	113.945	22.539	佛山市汽车站	一般地点标志
B2094451D065A0F94798	1	1	114.026	22.533	凤凰花开	咖啡厅
B2094451D065A0FD479A	2	1	113.981	22.6774	食海萬葉	专卖店
B2094451D065A1F54193	3	1	114.021	22.5305	去哪儿网深圳办事处	IT类公司
B2094451D065A1F5469A	2	1	114.007	22.6763	桃花源	一般地点标志
B2094451D065A1F8439F	2	2	114.084	22.54	深圳北站	一般地点标志
B2094451D065A1F8459B	1	1	114.095	22.5483	Happy New Year	一般地点标志
B2094451D065A1F94093	1	1	114.137	22.5807	惠生活健康事务所	工厂
B2094451D065A1FB479A	1	1	114.13	22.5456	南方联合大酒店	出行住宿
B2094451D065A1FD4892	3	3	114.073	22.545	花园格兰云天酒店	售票处
B2094451D065A1FF4399	11	1	114.269	22.7064	深圳市一德塑胶科技有限公司（原正广象塑胶公司）	工厂
B2094451D065A2F44392	3	3	113.928	22.52	凯宾斯基酒店	售票处
B2094451D065A2FB449D	1	1	114.007	22.6763	盘丝洞	一般地点标志
B2094451D065A2FE499B	3	1	114.214	22.6502	深圳市信义御城豪园	一般地点标志
B2094451D065A3F44793	1	1	113.996	22.6662	广东省深圳市龙岗区大世纪花园	酒吧
B2094451D065A3F8429B	1	1	114.016	22.5508	深圳·盛八日式烧肉店	自助
B2094451D065A3F94599	4	1	114.043	22.6196	深圳一卡易科技股份有限公司	工厂
B2094451D065A3FC439A	2	2	114.129	22.6629	布吉公园	公园
B2094451D065A4F44992	2	2	113.881	22.5466	JW Marriott Hotel	六星级宾馆
B2094451D065A4F54998	1	1	114.236	22.5529	深圳明德实验学校	一般地点标志
B2094451D065A4FF479B	3	1	114.126	22.5718	柏林花园	一般地点标志
B2094451D065A5F4439A	2	2	114.351	22.6799	广东省深圳市罗湖区	一般地点标志
B2094451D065A5F5469F	1	1	114.093	22.5417	老碗会	中餐厅
B2094451D065A5F94399	1	1	113.889	22.5776	电影迷俱乐部私人影院	KTV
B2094451D065A5FA439F	2	1	114.131	22.5756	百仕达·乐湖	住宅区
B2094451D065A5FA449A	1	1	114.106	22.5435	国亨黃金	金融服务类公司
B2094451D065A6F54499	2	2	113.992	22.5259	南山区欢乐海岸城	中餐厅
B2094451D065A6F54598	1	1	113.99	22.5216	豆腐花城	中餐厅
B2094451D065A7F44298	2	1	114.045	22.5065	品动创意	商务服务类公司
B2094451D065A7F8479F	73	28	113.95	22.5361	深圳丽雅查尔顿酒店	五星级宾馆
B2094451D065A7F8499E	1	1	114.062	22.7194	茶光	一般地点标志
B2094451D065A7FB409C	2	2	114.114	22.5448	四季榴莲	甜品店
B2094451D065A7FB439F	1	1	113.906	22.5689	陵岗村	一般地点标志
B2094451D065AAF4409E	1	1	114.149	22.6772	深圳市龙岗区	一般地点标志
B2094451D065AAF54299	1	1	114.068	22.638	华为	工厂
B2094451D065AAF84192	1	1	113.916	22.5172	螺蛳粉	一般地点标志
B2094451D065AAFA409B	30	1	114.007	22.6763	丞相府	著名地点
B2094451D065AAFF499E	1	1	113.809	22.7283	深圳宝安沙井京基百纳	工厂
B2094451D065ABF8489E	3	1	114.128	22.5989	万科红三期	住宅区
B2094451D065ABFD4992	2	2	113.858	22.6233	深圳市宝安区	一般地点标志
B2094451D065ABFF469D	2	2	114.017	22.6378	御龙华庭	一般地点标志
B2094451D068A0F54592	2	2	114.059	22.7033	地王大厦	产业园区
B2094451D068A0FD449E	2	1	114.489	22.5341	南澳广场	公园
B2094451D068A1FD4398	7	6	113.895	22.7778	公明广场	一般地点标志
B2094451D068A3F8489A	1	1	113.975	22.535	南山区深南大道世界之窗中华门	国家级景点
B2094451D068A4FD4899	1	1	114.245	22.7417	龙岗龙西	其他
B2094451D068A5F94799	1	1	113.929	22.4884	香港西贡	动物园
B2094451D068A6FD4899	3	3	114.05	22.5129	益田村	一般地点标志
B2094451D068AAF84192	1	1	114.331	22.7064	我是老羊	KTV
B2094451D068AAFA469E	9	8	113.981	22.5394	华侨城欢乐谷	一般地点标志
B2094451D068AAFB4699	1	1	114.065	22.5676	样样红烤鱼馆	烧烤
B2094451D068AAFF499F	1	1	113.816	22.6672	深圳懷德醒獅武術訓練基地	文艺团体
B2094451D068ABF9409E	1	1	114.04	22.6012	阳光新苑	一般地点标志
B2094451D068ABFC4993	6	1	114.138	22.6973	平湖橫岭路圣福源	特色商业街
B2094451D069A0FC4692	2	2	114.016	22.6372	盐田海滨栈道	海滨浴场
B2094451D069A0FE4899	1	1	114.022	22.6516	慢節奏	休闲餐饮场所
B2094451D069A1FA439D	7	7	113.992	22.5236	西贝莜面村（欢乐海岸店）	中餐厅
B2094451D069A1FC459C	1	1	114.243	22.7142	台中牛排馆	餐饮美食
B2094451D069A1FE449E	2	2	114.352	22.6873	坪山新区人民医院	一般地点标志
B2094451D069A2F44793	3	3	113.936	22.5179	GRETA	咖啡厅
B2094451D069A2F5459C	1	1	113.91	22.5435	圣艺明堂（深圳）心会所	文化体育类公司
B2094451D069A3F4459E	2	2	113.925	22.5085	大南山	公园户外
B2094451D069A3FB409F	1	1	114.053	22.5236	花香中回看春晚	一般地点标志
B2094451D069A4F8469C	1	1	114.109	22.5433	深圳香港新发烧腊茶餐厅	餐饮美食
B2094451D069A5F4419F	3	3	113.877	22.7406	东方顶尖高尔夫俱乐部	KTV
B2094451D069A5FA479D	1	1	113.973	22.5279	巴黎	一般地点标志
B2094451D069A5FC479E	1	1	114.005	22.7351	江苏无锡新区太湖花园	学校大门
B2094451D069A6F44592	5	4	114.095	22.5576	笔架山.依岚花园	住宅区
B2094451D069A6F94892	1	1	114.102	22.577	乌兰巴托	一般地点标志
B2094451D069A7F84499	1	1	114.253	22.7154	328International Club	KTV
B2094451D069A7F94599	1	1	113.79	22.7152	梧桐山	游乐场
B2094451D069A7F94798	1	1	114.107	22.6112	深圳市南山区松坪山	一般地点标志
B2094451D069A7FC469F	1	1	113.888	22.5602	尚品诺酒窖	酒吧
B2094451D069AAF84292	1	1	114.01	22.5413	丈母娘家	一般地点标志
B2094451D069AAFC459E	3	3	113.89	22.8013	深圳市世界之窗	著名地点
B2094451D069AAFD449A	1	1	114.483	22.5496	大华兴寺	一般地点标志
B2094451D069AAFF4499	1	1	113.928	22.5272	NewYork	特色商业街
B2094451D069ABFA499E	1	1	114.054	22.5348	某处	游乐场
B2094451D069ABFB4892	2	2	114.5	22.5663	深圳黃金海岸曼湾酒店	五星级宾馆
B2094451D069ABFC4299	1	1	114.12	22.5471	莎莉亚	外国餐厅
B2094451D06AA0FA469E	3	3	114.069	22.5436	广东省深圳平安国际酒店	五星级宾馆
B2094451D06AA1F5449D	2	1	113.862	22.5731	广东省深圳市宝安区	一般地点标志
B2094451D06AA1F94299	2	2	114.121	22.5477	罗湖通关口岸	一般地点标志
B2094451D06AA1FA479B	1	1	114.106	22.6249	香港尖沙咀	著名地点
B2094451D06AA2FA479B	4	4	113.919	22.5304	东门町	餐饮美食
B2094451D06AA2FF429B	1	1	114.242	22.7101	深圳·龙岗	一般地点标志
B2094451D06AA2FF449F	3	3	114.059	22.6005	大鹏所城	省级景点
B2094451D06AA3F84598	6	6	114.054	22.5355	购物公园鲨鱼餐厅	咖啡厅
B2094451D06AA3FA429D	3	3	114.141	22.6905	香港九龙塘又一城	特色商业街
B2094451D06AA3FC4898	1	1	113.984	22.5286	中发源	咖啡厅
B2094451D06AA3FC489B	1	1	114.026	22.6567	深圳.伊香园休闲会所	生活娱乐
B2094451D06AA4FB449D	2	2	114.045	22.6431	中影雅图影院	电影院
B2094451D06AA4FC4499	1	1	113.99	22.5251	太平洋咖啡	咖啡厅
B2094451D06AA4FE4498	4	4	113.919	22.538	广州长隆动物园	游乐场
B2094451D06AA4FE4899	3	3	114.136	22.5763	深圳市南山区	游乐场
B2094451D06AA5FA419B	2	2	113.904	22.5585	Starbucks	咖啡厅
B2094451D06AA5FC4798	1	1	114.111	22.5397	深圳市摩登克斯酒店无国界自助餐厅	咖啡厅
B2094451D06AA5FE4793	1	1	114.019	22.6271	九方	购物服务
B2094451D06AA5FE4998	33	3	114.057	22.529	米哼咖啡屋	咖啡厅
B2094451D06AA5FF499B	2	2	114.102	22.5572	深圳福田区重庆天下知青主题火锅	餐饮美食
B2094451D06AA6F8449A	1	1	114.097	22.5681	南头古镇	游乐场
B2094451D06AA6FA429D	7	6	114.009	22.5304	园博园	游乐场
B2094451D06AA6FC4193	1	1	113.907	22.5599	海雅缤纷城 panda cafe	咖啡厅
B2094451D06AA7F5469A	1	1	114.134	22.6973	茶物语	咖啡厅
B2094451D06AA7F8419D	2	1	113.894	22.6985	望家欢生态农场	生活娱乐
B2094451D06AA7F9409B	1	1	113.91	22.7817	金航国际水疗会	一般地点标志
B2094451D06AA7FC449A	3	3	114.12	22.5461	深圳市罗湖区国贸大厦	KTV
B2094451D06AA7FC469E	1	1	114.12	22.546	深圳市UCT韩国城江边渔火烤全鱼	咖啡厅
B2094451D06AA7FD4392	2	2	114.085	22.5481	安泊尔兰州牛肉面(外贸道)	快餐厅
B2094451D06AA7FE419F	1	1	114.338	22.7066	大东成2期	一般地点标志
B2094451D06AA7FF4698	1	1	114.109	22.5446	瑞吉酒店	出行住宿
B2094451D06AAAFA489C	2	1	114.215	22.6506	马六龙苑新村	一般地点标志
B2094451D06AABF9479A	1	1	114.098	22.5662	深圳市公安局清水河派出所	一般地点标志
B2094451D06AABFE4493	6	6	113.974	22.538	益田假日广场	特色商业街
B2094451D06BA0F54299	1	1	114.091	22.5656	深圳四季青花园	一般地点标志
B2094451D06BA0F54999	1	1	114.066	22.6541	小丸子有点烦	出行住宿
B2094451D06BA0FB4199	1	1	113.938	22.4999	Facethai	外国餐厅
B2094451D06BA0FC409F	6	5	114.119	22.5413	马车道	咖啡厅
B2094451D06BA0FF4293	3	3	113.928	22.5245	深圳湾体育公园	公园广场
B2094451D06BA1F84993	2	2	113.845	22.7631	深圳市宝安机场A区	飞机场
B2094451D06BA1F9419D	1	1	114.092	22.5588	深圳市体育馆	一般地点标志
B2094451D06BA1FA419B	1	1	113.917	22.4839	艾慕时光咖啡馆	咖啡厅
B2094451D06BA1FA479E	2	2	113.812	22.7255	京基百纳中影电影院	电影院
B2094451D06BA2F54898	1	1	114.046	22.5515	雅枫国际酒店	一般地点标志
B2094451D06BA2F8459B	2	2	113.904	22.7018	石岩湖溫泉渡假村	一般地点标志
B2094451D06BA2F9429B	1	1	113.996	22.6756	深圳市南山区	电影院
B2094451D06BA2FB469D	1	1	114.054	22.5336	法兰丝松饼屋	咖啡厅
B2094451D06BA2FC409E	1	1	113.952	22.5548	天明科技大厦	工厂
B2094451D06BA3FD439D	3	3	113.984	22.5454	波托菲诺纯水岸	一般地点标志
B2094451D06BA4F4459B	1	1	113.925	22.4877	Colour Inn	经济型连锁酒店
B2094451D06BA4FA419D	1	1	113.924	22.5058	金晖大厦西座	六星级宾馆
B2094451D06BA4FF4092	1	1	114.064	22.5268	维也纳酒店	三星级宾馆
B2094451D06BA5F5489F	8	1	114.007	22.6763	瑶台月下	一般地点标志
B2094451D06BA5FC4692	1	1	114.12	22.5467	中影百誉影城	电影院
B2094451D06BA6F94792	1	1	114.165	22.5652	武汉长江二桥	一般地点标志
B2094451D06BA6F94899	1	1	114.157	22.6493	梧桐山	一般景点
B2094451D06BA6FE4093	5	5	114.082	22.5484	回酒店	KTV
B2094451D06BA7F4479C	3	3	114.023	22.6285	国贸大厦	一般地点标志
B2094451D06BA7F84893	1	1	114.603	22.5384	桃花源里	生活娱乐
B2094451D06BA7FD439C	4	1	114.068	22.5359	爱约定化妆造型工作室星河第三空间B2207	生活娱乐
B2094451D06BA7FE4299	1	1	113.836	22.7676	深圳市·温馨雅苑	一般地点标志
B2094451D06BA7FE449D	1	1	114.274	22.6453	世界之窗	著名地点
B2094451D06BA7FF4692	1	1	114.055	22.5247	Hey City Inn青年旅舍	青年旅舍
B2094451D06BAAF9429D	1	1	113.936	22.7618	GT—PLAZA室内卡丁车	游戏厅
B2094451D06BAAF94792	1	1	113.936	22.5179	Greta Coffee	咖啡厅
B2094451D06BAAFA409D	1	1	114.12	22.5426	国贸商厦	公司
B2094451D06BAAFF429D	1	1	114.069	22.5149	中国农业银行深圳福田口岸支行	一般地点标志
B2094451D06CA0F44692	4	4	114.061	22.5339	大秦小宴	中餐厅
B2094451D06CA1F4449A	6	4	113.952	22.538	西藏拉萨	著名地点
B2094451D06CA1F5449D	9	7	114.348	22.7044	深圳市坪山新区中心公园	游乐场
B2094451D06CA2FF479C	2	2	114.055	22.5948	海港城	知名企业
B2094451D06CA5F44793	1	1	114.124	22.6066	Pepper	酒吧
B2094451D06CA5FF4092	3	3	114.053	22.5348	mc cawleys	酒吧
B2094451D06CA6F4419C	2	2	113.938	22.5005	南海玫瑰园三期	社区服务
B2094451D06CAAF4449C	1	1	113.924	22.5026	麻辣派对	外国餐厅
B2094451D06CAAF5439C	1	1	113.834	22.7048	深圳宝骏宝马宝安分公司	汽车交通类公司
B2094451D06CAAF8469F	3	3	114.12	22.6024	深圳东站	一般地点标志
B2094451D06CAAFA479D	2	2	113.937	22.5181	海岸城西座	产业园区
B2094451D06CAAFC4793	3	3	113.906	22.5589	曼谷风	外国餐厅
B2094451D06CABF4459F	5	2	113.994	22.6898	深圳市金辉波电子科技有限公司	工厂
B2094451D06CABFA439B	7	1	114.114	22.5426	世界金融中心B座901蜜拉贝儿发型设计工作室	生活娱乐
B2094451D06DA1FA4792	1	1	113.979	22.5354	东莞市松山湖	一般地点标志
B2094451D06DA1FC489F	1	1	114.125	22.5429	全家便利商店	便民商店/便利店
B2094451D06DA1FE4593	4	3	114.085	22.6373	香港機場博覽館	KTV
B2094451D06DA1FF499B	3	3	113.927	22.4887	洞子张老匠火锅	中餐厅
B2094451D06DA2FF4898	2	2	114.046	22.6027	贝蕾音乐餐厅	中餐厅
B2094451D06DA3FE4198	5	4	114.027	22.6578	汇海广场	休闲餐饮场所
B2094451D06DA3FE4598	9	6	114.004	22.6411	光明农场	KTV
B2094451D06DA3FF419A	3	3	114.062	22.5351	The Boiling Seafood	外国餐厅
B2094451D06DA5F84292	5	4	114.113	22.5379	城市天地	住宅区
B2094451D06DA5FA469A	2	2	113.804	22.6913	鸿德园	产业园区
B2094451D06DA6F4419E	6	6	113.942	22.5148	海岸城 探鱼	餐饮美食
B2094451D06DA6F94098	2	2	114.176	22.5612	畔山花園	住宅区
B2094451D06DA7FC449E	14	1	113.983	22.5601	黄海涛中医诊所	一般地点标志
B2094451D06DABFE4699	1	1	114.017	22.6377	龙华新区民治街道简上路御龙华庭49号	一般地点标志
B2094451D06EA0F54598	3	2	114.17	22.5642	仙湖公园	公园
B2094451D06EA2FF4492	4	4	113.925	22.565	东部华侨城	一般地点标志
B2094451D06EA3F94598	2	1	113.924	22.5056	中国移动4G 汇天地专营店	一般地点标志
B2094451D06EA4F54493	6	1	114.067	22.5362	深圳长颈鹿青年文化交流中心	青年旅舍
B2094451D06EA4FB429E	3	1	114.049	22.6934	泡泡茶中航店	冷饮店
B2094451D06EA6F5479D	2	1	113.864	22.5685	欧菲•集装箱咖啡馆	咖啡厅
B2094451D06EA7F94293	3	1	114.067	22.5373	爱约定-您的私人化妆师	化妆卫浴用品类公司
B2094451D06EABFF459E	2	2	114.018	22.6587	深圳市寶安區	六星级宾馆
B2094451D06FA0F54499	48	9	114.25	22.7106	路斯特卡丁车赛馆	生活娱乐
B2094451D06FA1F4449A	2	2	113.83	22.6846	凤凰古庙	游乐场
B2094451D06FA2F9469A	5	5	114.059	22.634	星巴克咖啡（坂田天虹店）	咖啡厅
B2094451D06FA2FB4299	2	2	114.046	22.6161	香港关口	港口码头
B2094451D06FA2FB479C	1	1	114.058	22.503	腾邦集团大厦	产业园区
B2094451D06FA3FF489C	1	1	114.508	22.5875	源木求鱼餐厅	四川菜
B2094451D06FA4FB429E	3	2	113.893	22.6663	深圳市宝安区	工厂
B2094451D06FA5F5429E	5	2	114.131	22.5504	星巴克昇逸酒店分店	咖啡厅
B2094451D06FA5FD4593	1	1	114.004	22.6684	龙城德高专卖店	家居装饰类公司
B2094451D06FA6F54198	3	3	114.054	22.5336	乐在甜品Cafe	生活娱乐
B2094451D06FA6FF439D	2	1	113.951	22.5392	创维盒子	产业园区
B2094451D06FABF5469D	11	10	114.119	22.701	罗湖火车站	一般地点标志
B2094451D164A0F5489F	1	1	113.86	22.6028	海歌KTV	一般地点标志
B2094451D164A0F8449C	2	2	113.945	22.5363	中兴通讯B座	工厂
B2094451D164A0F8449F	1	1	113.921	22.485	南海玫瑰园一期103铺	休闲餐饮场所
B2094451D164A0FA4698	1	1	114.065	22.5437	简单爱	图书馆
B2094451D164A0FA4993	2	2	113.987	22.5348	小灰灰	咖啡厅
B2094451D164A0FC489A	1	1	114.008	22.6495	欢乐海岸	游乐场
B2094451D164A0FD4292	1	1	113.987	22.5234	华侨城欢乐海岸	游乐场
B2094451D164A0FE499C	1	1	113.935	22.5574	55度	知名企业
B2094451D164A0FF4593	1	1	114.119	22.5294	香港新界	一般地点标志
B2094451D164A1F44299	1	1	114.539	22.4846	西涌放牛班客栈	售票处
B2094451D164A1F44993	3	3	114.026	22.5368	伊东堂	餐饮美食
B2094451D164A1F54598	1	1	113.866	22.6145	颐康园社康服务中心	一般地点标志
B2094451D164A1F8419E	1	1	113.922	22.5125	天安工业区二座	工厂
B2094451D164A1F9439B	1	1	113.863	22.5755	BugerKING（天虹店）	快餐厅
B2094451D164A1F94792	1	1	114.135	22.5598	广东省深圳市罗湖区留医部	一般地点标志
B2094451D164A1FB409C	1	1	114.038	22.5242	巴马源•金花茶	工厂
B2094451D164A1FB4399	1	1	114.175	22.5995	深圳道古源开发有限公司	工厂
B2094451D164A1FB4698	1	1	113.897	22.5665	铃之堡高端胎铃服务店	汽车交通类公司
B2094451D164A2F4479B	1	1	114.118	22.5359	老成都金小面	餐饮美食
B2094451D164A2F9459B	2	2	113.865	22.5678	深圳名优工业产品展示采购中心B座	一般地点标志
B2094451D164A2F94792	1	1	114.118	22.5343	云峰花园	一般地点标志
B2094451D164A2FC479C	2	2	114.185	22.6319	振业城翡特豪健身会所	公司
B2094451D164A2FD429F	1	1	114.04	22.5625	面食大师	中餐厅
B2094451D164A2FD4692	1	1	114.034	22.6239	炫舞团总部·深圳	文化体育类公司
B2094451D164A2FF479D	1	1	114.114	22.5381	蚕青塑造一切可能	一般地点标志
B2094451D164A3F54593	1	1	114.096	22.5485	那些年	工厂
B2094451D164A3F8489E	2	1	113.999	22.5997	南方科技大学树仁书院	高等院校
B2094451D164A3F94492	1	1	114.082	22.5479	渔村小学	高等院校
B2094451D164A3FC449D	5	1	113.888	22.7834	鹏城萧公馆	著名地点
B2094451D164A3FD459F	4	3	114.251	22.7249	Levin餐吧	休闲餐饮场所
B2094451D164A3FE469A	27	1	114.043	22.556	金德安科技	工厂
B2094451D164A3FF4898	2	2	114.122	22.5575	深圳站	一般地点标志
B2094451D164A4F4419B	1	1	114.196	22.6429	深圳市东园路150号	中餐厅
B2094451D164A4F54993	1	1	114.038	22.6345	杰森影视传媒	公司
B2094451D164A4F8439C	3	3	113.952	22.574	世界之窗	一般地点标志
B2094451D164A4F8459F	2	1	113.934	22.7189	泡芙魅力	特色商业街
B2094451D164A4F9449A	1	1	113.925	22.4894	蛇口新街蛇口滨海苑6栋一单元	住宅区
B2094451D164A4FA469A	1	1	114.096	22.5614	平安大厦	公司
B2094451D164A4FB489C	2	2	114.006	22.535	龙忆咖啡会所	咖啡厅
B2094451D164A4FF4693	2	2	114.209	22.6485	来自Apple Watch Edition客户端	一般地点标志
B2094451D164A4FF479B	1	1	114.215	22.6411	爱家乐广场马汉琉璃	工厂
B2094451D164A5F5429F	2	1	114.034	22.6208	百得胜衣柜	一般地点标志
B2094451D164A5F54892	10	3	113.951	22.7925	光明东方宝利幼儿园	高等院校
B2094451D164A5F8499C	1	1	113.94	22.5175	From Apple Watch Edition客户端	一般地点标志
B2094451D164A5F8499D	2	1	114.106	22.5591	蚕青飞跃首发阵容	知名企业
B2094451D164A5FD4898	1	1	114.124	22.5839	世界之窗	律师事务所
B2094451D164A5FD4992	1	1	114.192	22.6354	深圳宝兴医院	一般地点标志
B2094451D164A6F44499	1	1	113.939	22.5324	风槐斋	一般地点标志
B2094451D164A6F9439A	6	1	114.093	22.5447	中泰燕南名庭	公司
B2094451D164A6F9459F	2	1	113.868	22.5665	深圳市浩森社交互联网金融服务有	金融服务类公司
B2094451D164A6FA469A	5	1	114.054	22.5407	吴府	住宅区
B2094451D164A6FB469F	1	1	114.092	22.7055	来自Apple Watch客户端	一般地点标志
B2094451D164A6FC409F	1	1	114.035	22.5533	后宫	著名地点
B2094451D164A6FC4392	3	1	114.081	22.553	INSDREAM	机构及其他类公司
B2094451D164A6FD4093	4	3	114.198	22.5948	吾木方圆创意设计园	咖啡厅
B2094451D164A6FE479D	2	2	114.038	22.6141	幸福里	住宅区
B2094451D164A6FF429D	8	5	114.056	22.6195	星巴克·8号仓店	咖啡厅
B2094451D164A7F44399	2	1	113.934	22.7189	泡芙小姐等你来	特色商业街
B2094451D164A7F4489C	2	1	114.042	22.6346	你身边的营养师	工厂
B2094451D164A7F94798	1	1	113.912	22.5353	星海名城·城中央	一般地点标志
B2094451D164A7FD4999	3	3	113.836	22.703	新加坡環球影城	一般地点标志
B2094451D164A7FE409F	1	1	113.915	22.4802	伍兹公寓	其他
B2094451D164AAF4489F	7	7	113.934	22.5193	泰一格韩国年糕火锅	休闲餐饮场所
B2094451D164AAF9419D	2	2	114.122	22.5376	深圳市第五人民医院	一般地点标志
B2094451D164AAFC419E	1	1	114.348	22.6887	纤指秀	一般地点标志
B2094451D164AAFE489E	1	1	114.083	22.7274	深圳市宝安区	职业技术学校
B2094451D164ABF4479E	1	1	114.117	22.5455	纹身师方旭	生活娱乐
B2094451D164ABF54193	1	1	114.138	22.5733	罗湖作文辅导	小学
B2094451D164ABF54699	1	1	113.922	22.5129	盛世餐谋	餐饮美食
B2094451D164ABF5479D	1	1	114.111	22.5427	广东省深圳市罗湖区地王大厦	楼宇
B2094451D164ABFE4298	1	1	114.119	22.6078	顺记港式茶餐厅	餐饮美食
B2094451D164ABFE499D	11	1	114.106	22.5542	莎Hair发型工作室	生活娱乐
B2094451D164ABFF449F	1	1	114.119	22.5407	深圳市麦客沃网络科技有限公司	IT类公司
B2094451D164ABFF479D	1	1	114.128	22.5727	深圳市志瑞首饰有限公司	产业园区
B2094451D165A0F4479C	2	2	114.029	22.5441	紫荊會	一般地点标志
B2094451D165A0FA419A	2	2	114.061	22.6268	天利海岸城	电影院
B2094451D165A0FA4598	1	1	113.844	22.6141	东发五金交电	一般地点标志
B2094451D165A0FB479F	1	1	114.304	22.6035	中原地产魏仁凤	产业园区
B2094451D165A0FC4498	1	1	114.024	22.5345	H.tattoo	住宅区
B2094451D165A0FC449A	1	1	113.922	22.5122	南山天安工业园	工厂
B2094451D165A0FC4899	25	2	114.047	22.5213	乐优优儿童乐园	生活娱乐
B2094451D165A0FD419A	1	1	114.126	22.5416	罗湖口岸	游乐场
B2094451D165A0FF4898	2	2	114.022	22.5308	胜记茶餐厅	咖啡厅
B2094451D165A1F4409D	6	1	114.018	22.7477	广州思埠集团总部	公司
B2094451D165A1FD449C	1	1	114.125	22.5677	深圳市劲华珠宝首饰有限公司	工厂
B2094451D165A1FF4298	3	2	114.037	22.6567	粤商中心	产业园区
B2094451D165A2F4499A	1	1	114.053	22.5206	玛瑞蓝娜蛋糕店	咖啡厅
B2094451D165A2F8499F	1	1	114.123	22.5498	Tavi is home	其他
B2094451D165A2FA409E	1	1	113.844	22.5987	梁氏福居	楼宇大门
B2094451D165A2FA4392	1	1	114.26	22.5851	兴平晖堆场	工厂
B2094451D165A2FB459D	3	2	114.003	22.6784	福轩新村	公交车站
B2094451D165A2FD4198	1	1	113.959	22.5685	老公晚安	生活娱乐
B2094451D165A2FD459A	1	1	114.118	22.5841	珠宝皇后	特色商业街
B2094451D165A2FF4998	7	1	113.885	22.7816	鹏城萧公馆	著名地点
B2094451D165A3F8489F	1	1	113.925	22.5268	深圳市生活风环保科技有限公司	公司
B2094451D165A4F44492	1	1	114.111	22.5416	留園	中餐厅
B2094451D165A4F4469D	8	1	114.059	22.566	NewPicture	产业园区
B2094451D165A4F5499D	1	1	113.841	22.5997	南昌房管所	楼宇机构
B2094451D165A4F8419A	74	2	114.103	22.5654	深圳神州万里户外俱乐部	文化体育类公司
B2094451D165A4F94099	1	1	114.215	22.7187	韵源集团（环保水处理）	工农贸易类公司
B2094451D165A4F9449F	1	1	114.052	22.6925	深圳单仁学院	电子商务公司
B2094451D165A4FA409D	33	3	114.509	22.5887	鲨鱼堡民宿	出行住宿
B2094451D165A4FB449D	1	1	114.342	22.6763	弘金地费雷罗国际网球学院	生活娱乐
B2094451D165A4FC4799	2	2	113.925	22.5349	zoo coffee	咖啡厅
B2094451D165A4FE409C	1	1	114.118	22.5412	深圳市俭德茶业	公司
B2094451D165A5F8409B	1	1	114.048	22.6507	给我一个岛	一般地点标志
B2094451D165A5F94798	1	1	114.083	22.5464	F518创意园	一般地点标志
B2094451D165A5FA4992	1	1	113.924	22.5181	不嗨—不青春	著名地点
B2094451D165A5FC4898	1	1	114.03	22.6752	杭州电子科技大学	一般地点标志
B2094451D165A5FC4899	5	4	113.991	22.5241	LAcafe(欢乐海岸店)	咖啡厅
B2094451D165A5FE4193	1	1	114.046	22.5245	女老汉的出租屋	住宅区
B2094451D165A5FF4193	2	1	113.937	22.5335	深圳大学海桐斋	高等院校
B2094451D165A6F94593	1	1	114.031	22.5356	NEO	公司
B2094451D165A6FD4999	4	1	113.959	22.546	大冲安置区	公司
B2094451D165A6FF4599	2	2	114.12	22.5397	厨房制造	休闲餐饮场所
B2094451D165A7FB419A	2	2	113.881	22.5934	维也纳酒店（深圳前进路店）	经济型连锁酒店
B2094451D165A7FC4993	18	16	114.12	22.5371	三千•创作料理	自助
B2094451D165A7FE4793	3	3	113.945	22.5464	科技園 淺蔥小唱	四川菜
B2094451D165A7FF4298	2	2	114.075	22.5254	皇御苑	著名地点
B2094451D165A7FF449A	1	1	114.136	22.5824	山的顶峰	游乐场
B2094451D165A7FF4599	1	1	114.066	22.531	Do 形象设计工作室	生活娱乐
B2094451D165AAF4439E	2	2	114.216	22.7035	金光华广场三千创作料理	自助
B2094451D165AAF5469E	1	1	114.037	22.6255	跃鱼创意餐厅	休闲餐饮场所
B2094451D165AAF5499E	1	1	113.862	22.5756	韩友利	外国餐厅
B2094451D165AAF9489D	1	1	114.088	22.5523	深圳外国语学校高中部	高等院校
B2094451D165AAFB499F	2	1	114.251	22.7174	ShenZhen·LongCheng Square	公园
B2094451D165AAFC409B	5	5	113.924	22.5122	香港中环	生活娱乐
B2094451D165AAFD449D	2	1	113.867	22.5672	池上茶餐厅	快餐厅
B2094451D165AAFE419F	1	1	114.063	22.6354	龙华汽车站	公司
B2094451D165ABF8419F	1	1	113.832	22.6381	瑞华幼儿园	一般地点标志
B2094451D165ABFB439A	1	1	114.109	22.5884	The prohibited area	露营地
B2094451D165ABFB479E	1	1	113.821	22.6722	汉釜宫	自助
B2094451D165ABFC4699	8	1	113.936	22.5181	滴答滴答儿童安全座椅专卖	专卖店
B2094451D165ABFC469F	4	4	114.069	22.5451	平安国际金融中心	知名企业
B2094451D165ABFD4992	1	1	114.123	22.5711	琪澄酒店	出行住宿
B2094451D165ABFF4398	1	1	114.106	22.5587	澳康达名车广场	公司
B2094451D168A0F9429A	2	2	114.215	22.7034	中海凯俪酒店	咖啡厅
B2094451D168A0F94692	1	1	113.948	22.5585	松平山公园	公园
B2094451D168A0F94892	2	2	114.275	22.7003	深圳市龙岗区	一般地点标志
B2094451D168A0FB4193	1	1	114.206	22.6472	横岗雨施咖啡厅	咖啡厅
B2094451D168A0FB439C	1	1	113.924	22.5115	果树财富www.goodsure.cn	金融服务类公司
B2094451D168A0FB449E	1	1	113.886	22.5639	欢乐盛ktv会所	KTV
B2094451D168A0FC429C	1	1	113.828	22.723	万丰医院	产业园区
B2094451D168A1FA4592	1	1	114.082	22.5424	桑芭桑芭（世紀匯店）	熟食
B2094451D168A1FA4692	2	2	114.065	22.6528	三巷	一般地点标志
B2094451D168A1FE4399	3	3	113.986	22.5408	燕晗山郊野公园	公园
B2094451D168A1FF4692	1	1	114.054	22.5367	夏桑园酒庄	专卖店
B2094451D168A1FF469D	1	1	113.921	22.5119	内心小角落	一般地点标志
B2094451D168A1FF4892	3	3	114.118	22.5365	深圳发展中心大厦	楼宇
B2094451D168A2FD429F	1	1	114.082	22.5302	汇港名苑	一般地点标志
B2094451D168A2FD479D	1	1	114.118	22.5397	国贸大厦	公司
B2094451D168A3F5469C	1	1	114.155	22.6164	韩都伊品 化妆品有限公司	个人用品/化妆品店
B2094451D168A3F84498	1	1	113.893	22.6989	公明天虹	商场
B2094451D168A3FB4593	4	3	114.055	22.5353	One T-NT造型机构	生活娱乐
B2094451D168A3FC409C	1	1	114.135	22.6984	欢唱久久ktv	一般地点标志
B2094451D168A3FF4192	1	1	113.989	22.6786	宫辞合川殿	一般地点标志
[truncated: 26,322 more rows]
[truncated: 1 more columns]
