# Supplementary material for: Spatial and Social Media Data Analytics of Housing Prices in Shenzhen, China
Source: PLoS One. 2016 Oct 26;11(10):e0164553. doi: 10.1371/journal.pone.0164553 (PMC5082690; doi:10.1371/journal.pone.0164553)
Supplement: S2 File — (XLSX) [file pone.0164553.s002.xlsx]

## Sheet: Sheet1
ID2	Floor	Nobed	Nowash	Area	Rplot	Rgreen	Fee	Sub	Bus	Snursery	Sprimary	Smiddle	Hospital	Park	Supermarket	CBD	GiZScore_C	Gi_Bin_C	GiZScore_G	Gi_Bin_G
1321	2	3	2	124.06	3.05	0.4	4.2	1200	164	283	444	1500	1300	9200	568	12.6	2.05544	2	2.43402	2
1396	14	3	2	124.09	3.05	0.4	4.2	1200	164	283	444	1500	1300	9200	568	12.6	2.05544	2	2.43402	2
2268	5	4	2	87.95	6.42	0.3	4.5	1700	226	705	1100	1200	1000	995	702	10.6	2.68496	3	2.31215	2
3387	14	3	2	88.46	2.5	0.3	3.8	3600	69	945	508	256	1200	1100	402	32.5	0.226553	0	1.63773	0
3396	10	3	2	88.46	2.5	0.3	3.8	3600	69	945	508	256	1200	1100	402	32.5	0.226553	0	1.63773	0
3408	3	3	2	88.67	2.5	0.3	3.8	3600	69	945	508	256	1200	1100	402	32.5	0.226553	0	1.63773	0
3446	20	3	2	88.46	2.5	0.3	3.8	3600	69	945	508	256	1200	1100	402	32.5	0.226553	0	1.63773	0
3452	24	3	2	88.53	2.5	0.3	3.8	3600	69	945	508	256	1200	1100	402	32.5	0.226553	0	1.63773	0
4315	12	1	1	55.22	5.3	0.3	3.3	210	195	257	612	294	842	1200	114	14.1	-0.0679529	0	2.57313	2
4392	24	3	2	86.4	5.3	0.3	3.3	210	195	257	612	294	842	1200	114	14.1	-0.0679529	0	2.57313	2
4463	6	3	2	87.02	5.3	0.3	3.3	210	195	257	612	294	842	1200	114	14.1	-0.0679529	0	2.57313	2
4466	25	3	2	87.02	5.3	0.3	3.3	210	195	257	612	294	842	1200	114	14.1	-0.0679529	0	2.57313	2
4477	3	5	2	87.11	5.3	0.3	3.3	210	195	257	612	294	842	1200	114	14.1	-0.0679529	0	2.57313	2
4478	21	5	2	87.11	5.3	0.3	3.3	210	195	257	612	294	842	1200	114	14.1	-0.0679529	0	2.57313	2
4499	15	6	3	183.25	5.3	0.3	3.3	210	195	257	612	294	842	1200	114	14.1	-0.0679529	0	2.57313	2
4512	6	6	3	183.4	5.3	0.3	3.3	210	195	257	612	294	842	1200	114	14.1	-0.0679529	0	2.57313	2
4515	16	6	3	183.4	5.3	0.3	3.3	210	195	257	612	294	842	1200	114	14.1	-0.0679529	0	2.57313	2
4516	23	6	3	183.4	5.3	0.3	3.3	210	195	257	612	294	842	1200	114	14.1	-0.0679529	0	2.57313	2
4517	25	6	3	183.4	5.3	0.3	3.3	210	195	257	612	294	842	1200	114	14.1	-0.0679529	0	2.57313	2
4562	15	3	1	66.95	4.44	0.35	3	896	67	386	449	1400	1200	818	536	13.9	2.56094	2	3.35775	3
4589	33	4	2	85.04	4.44	0.35	3	896	67	386	449	1400	1200	818	536	13.9	2.56094	2	3.35775	3
4692	14	4	2	88.92	4.44	0.35	3	896	67	386	449	1400	1200	818	536	13.9	2.56094	2	3.35775	3
4693	30	4	2	88.92	4.44	0.35	3	896	67	386	449	1400	1200	818	536	13.9	2.56094	2	3.35775	3
4848	12	4	2	89.51	4.44	0.35	3	896	67	386	449	1400	1200	818	536	13.9	2.56094	2	3.35775	3
4849	30	4	2	89.51	4.44	0.35	3	896	67	386	449	1400	1200	818	536	13.9	2.56094	2	3.35775	3
4954	3	5	2	125.52	4.44	0.35	3	896	67	386	449	1400	1200	818	536	13.9	2.56094	2	3.35775	3
4955	15	5	2	125.52	4.44	0.35	3	896	67	386	449	1400	1200	818	536	13.9	2.56094	2	3.35775	3
5099	15	5	2	142.48	4.44	0.35	3	896	67	386	449	1400	1200	818	536	13.9	2.56094	2	3.35775	3
5151	24	5	2	142.72	4.44	0.35	3	896	67	386	449	1400	1200	818	536	13.9	2.56094	2	3.35775	3
5152	28	5	2	142.72	4.44	0.35	3	896	67	386	449	1400	1200	818	536	13.9	2.56094	2	3.35775	3
5233	3	5	2	143.61	4.44	0.35	3	896	67	386	449	1400	1200	818	536	13.9	2.56094	2	3.35775	3
5234	5	5	2	143.61	4.44	0.35	3	896	67	386	449	1400	1200	818	536	13.9	2.56094	2	3.35775	3
5235	7	5	2	143.61	4.44	0.35	3	896	67	386	449	1400	1200	818	536	13.9	2.56094	2	3.35775	3
5261	8	5	2	143.86	4.44	0.35	3	896	67	386	449	1400	1200	818	536	13.9	2.56094	2	3.35775	3
5262	20	5	2	143.86	4.44	0.35	3	896	67	386	449	1400	1200	818	536	13.9	2.56094	2	3.35775	3
6982	31	3	2	141.56	2.3	0.3	3.9	107	98	582	582	1300	1500	688	810	15.7	4.4903	3	-0.876381	0
7231	15	2	1	83.31	3.2	0.3	3.2	2900	206	200	697	345	736	813	228	19.7	5.83044	3	2.50519	2
7317	7	3	2	86.48	3.2	0.3	3.2	2900	206	200	697	345	736	813	228	19.7	5.83044	3	2.50519	2
7462	5	4	2	127.57	3.2	0.3	3.2	2900	206	200	697	345	736	813	228	19.7	5.83044	3	2.50519	2
7464	8	4	2	127.57	3.2	0.3	3.2	2900	206	200	697	345	736	813	228	19.7	5.83044	3	2.50519	2
7488	4	5	2	141.63	3.2	0.3	3.2	2900	206	200	697	345	736	813	228	19.7	5.83044	3	2.50519	2
7829	18	1	1	61.93	10.37	0.31	5.6	343	106	187	257	304	623	727	412	8.4	15.0317	3	6.78259	3
7842	11	1	1	61.96	10.37	0.31	5.6	343	106	187	257	304	623	727	412	8.4	15.0317	3	6.78259	3
7844	13	1	1	61.96	10.37	0.31	5.6	343	106	187	257	304	623	727	412	8.4	15.0317	3	6.78259	3
7911	26	1	1	63.26	10.37	0.31	5.6	343	106	187	257	304	623	727	412	8.4	15.0317	3	6.78259	3
8021	17	1	1	68.6	10.37	0.31	5.6	343	106	187	257	304	623	727	412	8.4	15.0317	3	6.78259	3
8022	20	1	1	68.6	10.37	0.31	5.6	343	106	187	257	304	623	727	412	8.4	15.0317	3	6.78259	3
9725	14	2	1	82.44	2.73	0.25	3	3900	175	619	607	2000	735	1500	973	33.2	-0.140794	0	-0.882842	0
9819	21	2	1	82.64	2.73	0.25	3	3900	175	619	607	2000	735	1500	973	33.2	-0.140794	0	-0.882842	0
9841	6	2	1	82.74	2.73	0.25	3	3900	175	619	607	2000	735	1500	973	33.2	-0.140794	0	-0.882842	0
9982	4	2	1	86.26	2.73	0.25	3	3900	175	619	607	2000	735	1500	973	33.2	-0.140794	0	-0.882842	0
10023	17	3	2	88.81	2.73	0.25	3	3900	175	619	607	2000	735	1500	973	33.2	-0.140794	0	-0.882842	0
10127	16	3	2	89.05	2.73	0.25	3	3900	175	619	607	2000	735	1500	973	33.2	-0.140794	0	-0.882842	0
10401	9	4	2	139.43	2.73	0.25	3	3900	175	619	607	2000	735	1500	973	33.2	-0.140794	0	-0.882842	0
10409	21	4	2	139.43	2.73	0.25	3	3900	175	619	607	2000	735	1500	973	33.2	-0.140794	0	-0.882842	0
12536	6	2	2	69.9	6.48	0.4	3.2	6000	109	418	142	2000	263	712	685	38.8	-0.491188	0	-1.33169	0
12749	20	3	2	88.99	6.48	0.4	3.2	6000	109	418	142	2000	263	712	685	38.8	-0.491188	0	-1.33169	0
12759	17	3	2	88.99	6.48	0.4	3.2	6000	109	418	142	2000	263	712	685	38.8	-0.491188	0	-1.33169	0
12887	6	3	2	89.44	6.48	0.4	3.2	6000	109	418	142	2000	263	712	685	38.8	-0.491188	0	-1.33169	0
12909	7	4	2	124.16	6.48	0.4	3.2	6000	109	418	142	2000	263	712	685	38.8	-0.491188	0	-1.33169	0
12939	5	4	2	125.9	6.48	0.4	3.2	6000	109	418	142	2000	263	712	685	38.8	-0.491188	0	-1.33169	0
12943	29	4	2	125.9	6.48	0.4	3.2	6000	109	418	142	2000	263	712	685	38.8	-0.491188	0	-1.33169	0
12965	17	4	2	126.17	6.48	0.4	3.2	6000	109	418	142	2000	263	712	685	38.8	-0.491188	0	-1.33169	0
12966	19	4	2	126.17	6.48	0.4	3.2	6000	109	418	142	2000	263	712	685	38.8	-0.491188	0	-1.33169	0
12977	6	4	2	127.48	6.48	0.4	3.2	6000	109	418	142	2000	263	712	685	38.8	-0.491188	0	-1.33169	0
12986	18	4	2	127.48	6.48	0.4	3.2	6000	109	418	142	2000	263	712	685	38.8	-0.491188	0	-1.33169	0
12995	30	4	2	127.48	6.48	0.4	3.2	6000	109	418	142	2000	263	712	685	38.8	-0.491188	0	-1.33169	0
13055	16	5	3	157.27	6.48	0.4	3.2	6000	109	418	142	2000	263	712	685	38.8	-0.491188	0	-1.33169	0
13056	20	5	3	157.27	6.48	0.4	3.2	6000	109	418	142	2000	263	712	685	38.8	-0.491188	0	-1.33169	0
13060	28	5	3	157.27	6.48	0.4	3.2	6000	109	418	142	2000	263	712	685	38.8	-0.491188	0	-1.33169	0
13081	15	6	3	160.19	6.48	0.4	3.2	6000	109	418	142	2000	263	712	685	38.8	-0.491188	0	-1.33169	0
13082	17	6	3	160.19	6.48	0.4	3.2	6000	109	418	142	2000	263	712	685	38.8	-0.491188	0	-1.33169	0
13083	20	6	3	160.19	6.48	0.4	3.2	6000	109	418	142	2000	263	712	685	38.8	-0.491188	0	-1.33169	0
13122	29	3	2	85.01	6.48	0.4	3.2	6000	109	418	142	2000	263	712	685	38.8	-0.491188	0	-1.33169	0
13148	25	3	2	85.87	6.48	0.4	3.2	6000	109	418	142	2000	263	712	685	38.8	-0.491188	0	-1.33169	0
13202	27	4	2	88.57	6.48	0.4	3.2	6000	109	418	142	2000	263	712	685	38.8	-0.491188	0	-1.33169	0
13222	16	4	2	88.65	6.48	0.4	3.2	6000	109	418	142	2000	263	712	685	38.8	-0.491188	0	-1.33169	0
13227	22	4	2	88.65	6.48	0.4	3.2	6000	109	418	142	2000	263	712	685	38.8	-0.491188	0	-1.33169	0
13230	26	4	2	88.65	6.48	0.4	3.2	6000	109	418	142	2000	263	712	685	38.8	-0.491188	0	-1.33169	0
13233	29	4	2	88.65	6.48	0.4	3.2	6000	109	418	142	2000	263	712	685	38.8	-0.491188	0	-1.33169	0
13234	30	4	2	88.65	6.48	0.4	3.2	6000	109	418	142	2000	263	712	685	38.8	-0.491188	0	-1.33169	0
13252	22	4	2	88.72	6.48	0.4	3.2	6000	109	418	142	2000	263	712	685	38.8	-0.491188	0	-1.33169	0
13255	27	4	2	88.72	6.48	0.4	3.2	6000	109	418	142	2000	263	712	685	38.8	-0.491188	0	-1.33169	0
13256	28	4	2	88.72	6.48	0.4	3.2	6000	109	418	142	2000	263	712	685	38.8	-0.491188	0	-1.33169	0
13283	28	3	2	88.85	6.48	0.4	3.2	6000	109	418	142	2000	263	712	685	38.8	-0.491188	0	-1.33169	0
13284	29	3	2	88.85	6.48	0.4	3.2	6000	109	418	142	2000	263	712	685	38.8	-0.491188	0	-1.33169	0
13313	30	3	2	89.03	6.48	0.4	3.2	6000	109	418	142	2000	263	712	685	38.8	-0.491188	0	-1.33169	0
13358	18	4	2	89.77	6.48	0.4	3.2	6000	109	418	142	2000	263	712	685	38.8	-0.491188	0	-1.33169	0
13361	23	4	2	89.77	6.48	0.4	3.2	6000	109	418	142	2000	263	712	685	38.8	-0.491188	0	-1.33169	0
13666	9	4	3	198.06	1.5	0.36	3.1	4200	290	1400	1800	1400	3300	772	955	21.3	-0.591345	0	-0.773461	0
16300	14	2	1	77.28	4.8	0.3	3.5	14300	244	367	462	497	942	649	259	32.9	-1.73703	-1	-1.61017	0
16381	4	3	2	88.76	4.8	0.3	3.5	14300	244	367	462	497	942	649	259	32.9	-1.73703	-1	-1.61017	0
16510	7	4	2	131.74	4.8	0.3	3.5	14300	244	367	462	497	942	649	259	32.9	-1.73703	-1	-1.61017	0
17532	13	2	1	89.01	4.2	0.2507	3.6	588	151	332	297	636	644	319	203	19.7	-0.791883	0	-0.491146	0
17533	19	2	1	89.01	4.2	0.2507	3.6	588	151	332	297	636	644	319	203	19.7	-0.791883	0	-0.491146	0
17740	12	4	2	126.02	4.2	0.2507	3.6	588	151	332	297	636	644	319	203	19.7	-0.791883	0	-0.491146	0
19786	8	1	1	36.34	1.2	0.3	4	6000	562	257	1700	523	2100	2300	529	41.7	-1.48702	0	-1.4348	0
19803	11	1	1	36.34	1.2	0.3	4	6000	562	257	1700	523	2100	2300	529	41.7	-1.48702	0	-1.4348	0
19806	11	1	1	36.34	1.2	0.3	4	6000	562	257	1700	523	2100	2300	529	41.7	-1.48702	0	-1.4348	0
19916	6	1	1	36.35	1.2	0.3	4	6000	562	257	1700	523	2100	2300	529	41.7	-1.48702	0	-1.4348	0
19919	7	1	1	36.35	1.2	0.3	4	6000	562	257	1700	523	2100	2300	529	41.7	-1.48702	0	-1.4348	0
19920	7	1	1	36.35	1.2	0.3	4	6000	562	257	1700	523	2100	2300	529	41.7	-1.48702	0	-1.4348	0
19921	7	1	1	36.35	1.2	0.3	4	6000	562	257	1700	523	2100	2300	529	41.7	-1.48702	0	-1.4348	0
19922	7	1	1	36.35	1.2	0.3	4	6000	562	257	1700	523	2100	2300	529	41.7	-1.48702	0	-1.4348	0
19924	7	1	1	36.35	1.2	0.3	4	6000	562	257	1700	523	2100	2300	529	41.7	-1.48702	0	-1.4348	0
19926	7	1	1	36.35	1.2	0.3	4	6000	562	257	1700	523	2100	2300	529	41.7	-1.48702	0	-1.4348	0
19929	8	1	1	36.35	1.2	0.3	4	6000	562	257	1700	523	2100	2300	529	41.7	-1.48702	0	-1.4348	0
19934	9	1	1	36.35	1.2	0.3	4	6000	562	257	1700	523	2100	2300	529	41.7	-1.48702	0	-1.4348	0
19957	11	1	1	36.35	1.2	0.3	4	6000	562	257	1700	523	2100	2300	529	41.7	-1.48702	0	-1.4348	0
19959	11	1	1	36.35	1.2	0.3	4	6000	562	257	1700	523	2100	2300	529	41.7	-1.48702	0	-1.4348	0
19962	12	1	1	36.35	1.2	0.3	4	6000	562	257	1700	523	2100	2300	529	41.7	-1.48702	0	-1.4348	0
19963	12	1	1	36.35	1.2	0.3	4	6000	562	257	1700	523	2100	2300	529	41.7	-1.48702	0	-1.4348	0
19968	12	1	1	36.35	1.2	0.3	4	6000	562	257	1700	523	2100	2300	529	41.7	-1.48702	0	-1.4348	0
20062	29	1	1	49.62	8	0.3	4.1	1200	222	625	905	1200	3200	1100	1400	12.6	6.01242	3	4.57955	3
20084	35	1	1	49.75	8	0.3	4.1	1200	222	625	905	1200	3200	1100	1400	12.6	6.01242	3	4.57955	3
20093	32	1	1	49.84	8	0.3	4.1	1200	222	625	905	1200	3200	1100	1400	12.6	6.01242	3	4.57955	3
20189	11	3	2	78.11	8	0.3	4.1	1200	222	625	905	1200	3200	1100	1400	12.6	6.01242	3	4.57955	3
20235	43	3	2	79.99	8	0.3	4.1	1200	222	625	905	1200	3200	1100	1400	12.6	6.01242	3	4.57955	3
20304	25	3	2	83.81	8	0.3	4.1	1200	222	625	905	1200	3200	1100	1400	12.6	6.01242	3	4.57955	3
20320	34	3	2	84.01	8	0.3	4.1	1200	222	625	905	1200	3200	1100	1400	12.6	6.01242	3	4.57955	3
20322	44	3	2	84.24	8	0.3	4.1	1200	222	625	905	1200	3200	1100	1400	12.6	6.01242	3	4.57955	3
20331	5	3	2	86.39	8	0.3	4.1	1200	222	625	905	1200	3200	1100	1400	12.6	6.01242	3	4.57955	3
20404	41	3	2	88.54	8	0.3	4.1	1200	222	625	905	1200	3200	1100	1400	12.6	6.01242	3	4.57955	3
20414	47	4	3	154.73	8	0.3	4.1	1200	222	625	905	1200	3200	1100	1400	12.6	6.01242	3	4.57955	3
20732	3	3	2	87.28	2.8	0.35	3.88	604	174	492	958	511	575	992	345	30.5	0.455161	0	-1.52371	0
20746	20	3	2	87.28	2.8	0.35	3.88	604	174	492	958	511	575	992	345	30.5	0.455161	0	-1.52371	0
20748	25	3	2	87.28	2.8	0.35	3.88	604	174	492	958	511	575	992	345	30.5	0.455161	0	-1.52371	0
20753	36	3	2	87.28	2.8	0.35	3.88	604	174	492	958	511	575	992	345	30.5	0.455161	0	-1.52371	0
20754	8	3	2	87.28	2.8	0.35	3.88	604	174	492	958	511	575	992	345	30.5	0.455161	0	-1.52371	0
20756	13	3	2	87.28	2.8	0.35	3.88	604	174	492	958	511	575	992	345	30.5	0.455161	0	-1.52371	0
20766	13	3	2	87.28	2.8	0.35	3.88	604	174	492	958	511	575	992	345	30.5	0.455161	0	-1.52371	0
21226	19	4	2	123.26	2.8	0.35	3.88	604	174	492	958	511	575	992	345	30.5	0.455161	0	-1.52371	0
21228	25	4	2	123.26	2.8	0.35	3.88	604	174	492	958	511	575	992	345	30.5	0.455161	0	-1.52371	0
21330	8	4	2	124.4	2.8	0.35	3.88	604	174	492	958	511	575	992	345	30.5	0.455161	0	-1.52371	0
21334	19	4	2	124.4	2.8	0.35	3.88	604	174	492	958	511	575	992	345	30.5	0.455161	0	-1.52371	0
21336	22	4	2	124.4	2.8	0.35	3.88	604	174	492	958	511	575	992	345	30.5	0.455161	0	-1.52371	0
21338	29	4	2	124.4	2.8	0.35	3.88	604	174	492	958	511	575	992	345	30.5	0.455161	0	-1.52371	0
21340	32	4	2	124.4	2.8	0.35	3.88	604	174	492	958	511	575	992	345	30.5	0.455161	0	-1.52371	0
21714	17	3	1	82.5	4.37	0.3	3.2	2200	96	172	541	905	521	890	190	33.9	0.363633	0	-1.47434	0
21867	17	4	2	88.15	4.37	0.3	3.2	2200	96	172	541	905	521	890	190	33.9	0.363633	0	-1.47434	0
23054	6	3	2	86.61	1.63	0.3	2.8	965	230	212	92	1100	620	1200	463	22.9	0.150496	0	-1.1576	0
23068	12	2	2	86.63	1.63	0.3	2.8	965	230	212	92	1100	620	1200	463	22.9	0.150496	0	-1.1576	0
23072	24	2	2	86.63	1.63	0.3	2.8	965	230	212	92	1100	620	1200	463	22.9	0.150496	0	-1.1576	0
23083	20	2	2	87.27	1.63	0.3	2.8	965	230	212	92	1100	620	1200	463	22.9	0.150496	0	-1.1576	0
23094	19	3	2	87.65	1.63	0.3	2.8	965	230	212	92	1100	620	1200	463	22.9	0.150496	0	-1.1576	0
23109	25	2	2	87.67	1.63	0.3	2.8	965	230	212	92	1100	620	1200	463	22.9	0.150496	0	-1.1576	0
23110	27	2	2	87.67	1.63	0.3	2.8	965	230	212	92	1100	620	1200	463	22.9	0.150496	0	-1.1576	0
23139	15	2	2	88.32	1.63	0.3	2.8	965	230	212	92	1100	620	1200	463	22.9	0.150496	0	-1.1576	0
23141	19	2	2	88.32	1.63	0.3	2.8	965	230	212	92	1100	620	1200	463	22.9	0.150496	0	-1.1576	0
23142	25	2	2	88.32	1.63	0.3	2.8	965	230	212	92	1100	620	1200	463	22.9	0.150496	0	-1.1576	0
23143	27	2	2	88.32	1.63	0.3	2.8	965	230	212	92	1100	620	1200	463	22.9	0.150496	0	-1.1576	0
23169	21	2	2	89.11	1.63	0.3	2.8	965	230	212	92	1100	620	1200	463	22.9	0.150496	0	-1.1576	0
23181	23	2	2	89.77	1.63	0.3	2.8	965	230	212	92	1100	620	1200	463	22.9	0.150496	0	-1.1576	0
23261	21	2	1	76.9	3.58	0.3	3.5	652	112	750	828	1100	2100	2600	726	28.3	-0.875668	0	-1.15279	0
23264	27	2	1	76.9	3.58	0.3	3.5	652	112	750	828	1100	2100	2600	726	28.3	-0.875668	0	-1.15279	0
23265	28	2	1	76.9	3.58	0.3	3.5	652	112	750	828	1100	2100	2600	726	28.3	-0.875668	0	-1.15279	0
23288	10	2	1	76.9	3.58	0.3	3.5	652	112	750	828	1100	2100	2600	726	28.3	-0.875668	0	-1.15279	0
23291	16	2	1	76.9	3.58	0.3	3.5	652	112	750	828	1100	2100	2600	726	28.3	-0.875668	0	-1.15279	0
23292	19	2	1	76.9	3.58	0.3	3.5	652	112	750	828	1100	2100	2600	726	28.3	-0.875668	0	-1.15279	0
23331	11	2	1	77	3.58	0.3	3.5	652	112	750	828	1100	2100	2600	726	28.3	-0.875668	0	-1.15279	0
23376	5	3	2	87.84	3.58	0.3	3.5	652	112	750	828	1100	2100	2600	726	28.3	-0.875668	0	-1.15279	0
23379	16	3	2	87.84	3.58	0.3	3.5	652	112	750	828	1100	2100	2600	726	28.3	-0.875668	0	-1.15279	0
23384	15	3	2	87.84	3.58	0.3	3.5	652	112	750	828	1100	2100	2600	726	28.3	-0.875668	0	-1.15279	0
23388	4	3	2	87.84	3.58	0.3	3.5	652	112	750	828	1100	2100	2600	726	28.3	-0.875668	0	-1.15279	0
23391	21	3	2	87.84	3.58	0.3	3.5	652	112	750	828	1100	2100	2600	726	28.3	-0.875668	0	-1.15279	0
23495	21	3	2	88.57	3.58	0.3	3.5	652	112	750	828	1100	2100	2600	726	28.3	-0.875668	0	-1.15279	0
23505	3	3	2	88.57	3.58	0.3	3.5	652	112	750	828	1100	2100	2600	726	28.3	-0.875668	0	-1.15279	0
23509	25	3	2	88.57	3.58	0.3	3.5	652	112	750	828	1100	2100	2600	726	28.3	-0.875668	0	-1.15279	0
23510	28	3	2	88.57	3.58	0.3	3.5	652	112	750	828	1100	2100	2600	726	28.3	-0.875668	0	-1.15279	0
23512	12	3	2	88.57	3.58	0.3	3.5	652	112	750	828	1100	2100	2600	726	28.3	-0.875668	0	-1.15279	0
23534	15	3	2	88.68	3.58	0.3	3.5	652	112	750	828	1100	2100	2600	726	28.3	-0.875668	0	-1.15279	0
23573	18	3	2	119.85	3.58	0.3	3.5	652	112	750	828	1100	2100	2600	726	28.3	-0.875668	0	-1.15279	0
23576	27	3	2	119.85	3.58	0.3	3.5	652	112	750	828	1100	2100	2600	726	28.3	-0.875668	0	-1.15279	0
25794	13	1	1	48.41	2.08	0.278	3.2	1200	80	380	298	645	488	503	577	33.7	0.352142	0	-1.59238	0
25810	10	1	1	48.45	2.08	0.278	3.2	1200	80	380	298	645	488	503	577	33.7	0.352142	0	-1.59238	0
25815	12	1	1	48.45	2.08	0.278	3.2	1200	80	380	298	645	488	503	577	33.7	0.352142	0	-1.59238	0
25842	10	2	1	74.19	2.08	0.278	3.2	1200	80	380	298	645	488	503	577	33.7	0.352142	0	-1.59238	0
25850	3	2	1	75.31	2.08	0.278	3.2	1200	80	380	298	645	488	503	577	33.7	0.352142	0	-1.59238	0
25863	5	2	1	78.01	2.08	0.278	3.2	1200	80	380	298	645	488	503	577	33.7	0.352142	0	-1.59238	0
26340	30	2	2	76.65	3.2	0.3	3.8	3500	236	865	944	697	1000	826	325	32	-0.326666	0	-0.575383	0
26386	3	3	2	84.06	3.2	0.3	3.8	3500	236	865	944	697	1000	826	325	32	-0.326666	0	-0.575383	0
27353	21	3	2	87.89	2.32	0.41	2.7	1900	261	745	1100	1100	1400	346	451	37.1	-0.0178264	0	-1.59658	0
27354	22	3	2	87.89	2.32	0.41	2.7	1900	261	745	1100	1100	1400	346	451	37.1	-0.0178264	0	-1.59658	0
27422	27	3	2	87.97	2.32	0.41	2.7	1900	261	745	1100	1100	1400	346	451	37.1	-0.0178264	0	-1.59658	0
27426	33	3	2	87.97	2.32	0.41	2.7	1900	261	745	1100	1100	1400	346	451	37.1	-0.0178264	0	-1.59658	0
31138	2	3	2	87.05	7	0.35	3.8	1500	196	432	1100	1300	1700	1200	1500	5.3	5.3173	3	5.36216	3
36363	11	2	1	66.49	3.2	0.425	3.8	1100	237	544	1400	971	961	1400	809	16.1	-0.520387	0	2.17173	2
36392	27	2	1	66.61	3.2	0.425	3.8	1100	237	544	1400	971	961	1400	809	16.1	-0.520387	0	2.17173	2
36698	14	3	1	74.68	3.2	0.425	3.8	1100	237	544	1400	971	961	1400	809	16.1	-0.520387	0	2.17173	2
36727	6	3	1	74.72	3.2	0.425	3.8	1100	237	544	1400	971	961	1400	809	16.1	-0.520387	0	2.17173	2
36879	26	3	1	75.99	3.2	0.425	3.8	1100	237	544	1400	971	961	1400	809	16.1	-0.520387	0	2.17173	2
36900	2	3	1	76.01	3.2	0.425	3.8	1100	237	544	1400	971	961	1400	809	16.1	-0.520387	0	2.17173	2
36906	24	3	1	76.01	3.2	0.425	3.8	1100	237	544	1400	971	961	1400	809	16.1	-0.520387	0	2.17173	2
37253	28	4	2	87.44	3.2	0.425	3.8	1100	237	544	1400	971	961	1400	809	16.1	-0.520387	0	2.17173	2
37279	30	4	2	88.27	3.2	0.425	3.8	1100	237	544	1400	971	961	1400	809	16.1	-0.520387	0	2.17173	2
37452	18	4	2	89.04	3.2	0.425	3.8	1100	237	544	1400	971	961	1400	809	16.1	-0.520387	0	2.17173	2
37538	13	4	2	89.55	3.2	0.425	3.8	1100	237	544	1400	971	961	1400	809	16.1	-0.520387	0	2.17173	2
37613	21	4	2	89.94	3.2	0.425	3.8	1100	237	544	1400	971	961	1400	809	16.1	-0.520387	0	2.17173	2
37641	13	4	2	89.99	3.2	0.425	3.8	1100	237	544	1400	971	961	1400	809	16.1	-0.520387	0	2.17173	2
37690	14	5	2	109.21	3.2	0.425	3.8	1100	237	544	1400	971	961	1400	809	16.1	-0.520387	0	2.17173	2
37848	12	5	2	116.9	3.2	0.425	3.8	1100	237	544	1400	971	961	1400	809	16.1	-0.520387	0	2.17173	2
37859	25	5	2	117.76	3.2	0.425	3.8	1100	237	544	1400	971	961	1400	809	16.1	-0.520387	0	2.17173	2
39467	20	5	2	123.61	4.04	0.45	3	7200	75	632	328	3300	3100	539	234	20.8	-1.33253	0	0.551745	0
39698	4	2	1	66.58	4.03	0.4	2.8	4900	70	440	105	124	2100	1400	211	40.8	-1.46112	0	-1.47537	0
39855	25	3	1	81.81	4.03	0.4	2.8	4900	70	440	105	124	2100	1400	211	40.8	-1.46112	0	-1.47537	0
40012	31	3	1	88.8	4.03	0.4	2.8	4900	70	440	105	124	2100	1400	211	40.8	-1.46112	0	-1.47537	0
40219	23	3	2	105.31	4.03	0.4	2.8	4900	70	440	105	124	2100	1400	211	40.8	-1.46112	0	-1.47537	0
40312	25	2	1	71.22	5.49	0.2	3	7400	185	281	229	1300	1200	764	1100	38.6	-0.569681	0	-1.74774	-1
40380	14	3	2	83.42	5.49	0.2	3	7400	185	281	229	1300	1200	764	1100	38.6	-0.569681	0	-1.74774	-1
40443	29	3	2	86.56	5.49	0.2	3	7400	185	281	229	1300	1200	764	1100	38.6	-0.569681	0	-1.74774	-1
40668	6	4	2	138.11	5.49	0.2	3	7400	185	281	229	1300	1200	764	1100	38.6	-0.569681	0	-1.74774	-1
40732	7	4	2	139.59	5.49	0.2	3	7400	185	281	229	1300	1200	764	1100	38.6	-0.569681	0	-1.74774	-1
40803	2	3	2	88.09	3.96	0.3	3	7700	322	201	384	916	1200	798	208	37.4	-0.569681	0	-1.65659	-1
40804	2	3	2	88.17	3.96	0.3	3	7700	322	201	384	916	1200	798	208	37.4	-0.569681	0	-1.65659	-1
40809	26	3	2	88.24	3.96	0.3	3	7700	322	201	384	916	1200	798	208	37.4	-0.569681	0	-1.65659	-1
40810	32	3	2	88.24	3.96	0.3	3	7700	322	201	384	916	1200	798	208	37.4	-0.569681	0	-1.65659	-1
40831	4	3	2	88.27	3.96	0.3	3	7700	322	201	384	916	1200	798	208	37.4	-0.569681	0	-1.65659	-1
40838	8	3	2	88.41	3.96	0.3	3	7700	322	201	384	916	1200	798	208	37.4	-0.569681	0	-1.65659	-1
40865	2	3	2	88.72	3.96	0.3	3	7700	322	201	384	916	1200	798	208	37.4	-0.569681	0	-1.65659	-1
40930	23	4	2	136.07	3.96	0.3	3	7700	322	201	384	916	1200	798	208	37.4	-0.569681	0	-1.65659	-1
40970	30	4	2	137.05	3.96	0.3	3	7700	322	201	384	916	1200	798	208	37.4	-0.569681	0	-1.65659	-1
41858	8	4	1	88.24	3.91	0.3	3.5	8200	265	389	307	993	2000	1500	755	37.5	-0.578158	0	-1.66394	-1
41861	18	4	1	88.24	3.91	0.3	3.5	8200	265	389	307	993	2000	1500	755	37.5	-0.578158	0	-1.66394	-1
41864	12	4	1	88.24	3.91	0.3	3.5	8200	265	389	307	993	2000	1500	755	37.5	-0.578158	0	-1.66394	-1
41867	16	4	1	88.24	3.91	0.3	3.5	8200	265	389	307	993	2000	1500	755	37.5	-0.578158	0	-1.66394	-1
41871	28	4	1	88.24	3.91	0.3	3.5	8200	265	389	307	993	2000	1500	755	37.5	-0.578158	0	-1.66394	-1
41984	15	4	1	88.29	3.91	0.3	3.5	8200	265	389	307	993	2000	1500	755	37.5	-0.578158	0	-1.66394	-1
42067	8	4	1	88.32	3.91	0.3	3.5	8200	265	389	307	993	2000	1500	755	37.5	-0.578158	0	-1.66394	-1
42128	21	4	1	88.37	3.91	0.3	3.5	8200	265	389	307	993	2000	1500	755	37.5	-0.578158	0	-1.66394	-1
42347	31	4	1	89.03	3.91	0.3	3.5	8200	265	389	307	993	2000	1500	755	37.5	-0.578158	0	-1.66394	-1
42353	13	4	1	89.03	3.91	0.3	3.5	8200	265	389	307	993	2000	1500	755	37.5	-0.578158	0	-1.66394	-1
43601	15	4	2	78.42	3.91	0.3	3.5	8200	265	389	307	993	2000	1500	755	37.5	-0.578158	0	-1.66394	-1
43691	30	4	1	88.58	3.91	0.3	3.5	8200	265	389	307	993	2000	1500	755	37.5	-0.578158	0	-1.66394	-1
43744	21	4	1	88.64	3.91	0.3	3.5	8200	265	389	307	993	2000	1500	755	37.5	-0.578158	0	-1.66394	-1
43902	12	4	1	88.92	3.91	0.3	3.5	8200	265	389	307	993	2000	1500	755	37.5	-0.578158	0	-1.66394	-1
43920	20	4	1	88.92	3.91	0.3	3.5	8200	265	389	307	993	2000	1500	755	37.5	-0.578158	0	-1.66394	-1
44033	21	4	1	88.97	3.91	0.3	3.5	8200	265	389	307	993	2000	1500	755	37.5	-0.578158	0	-1.66394	-1
44088	25	4	1	89	3.91	0.3	3.5	8200	265	389	307	993	2000	1500	755	37.5	-0.578158	0	-1.66394	-1
44172	25	4	1	89.3	3.91	0.3	3.5	8200	265	389	307	993	2000	1500	755	37.5	-0.578158	0	-1.66394	-1
44292	13	4	2	89.83	3.91	0.3	3.5	8200	265	389	307	993	2000	1500	755	37.5	-0.578158	0	-1.66394	-1
44293	15	4	2	89.83	3.91	0.3	3.5	8200	265	389	307	993	2000	1500	755	37.5	-0.578158	0	-1.66394	-1
46957	30	2	1	92.47	5.38	0.3	6.2	431	263	337	623	610	151	672	1000	8.2	5.79744	3	6.34321	3
46995	6	2	1	92.97	5.38	0.3	6.2	431	263	337	623	610	151	672	1000	8.2	5.79744	3	6.34321	3
47000	3	2	1	93.08	5.38	0.3	6.2	431	263	337	623	610	151	672	1000	8.2	5.79744	3	6.34321	3
47003	4	2	1	93.1	5.38	0.3	6.2	431	263	337	623	610	151	672	1000	8.2	5.79744	3	6.34321	3
47050	4	2	1	98.3	5.38	0.3	6.2	431	263	337	623	610	151	672	1000	8.2	5.79744	3	6.34321	3
47052	6	2	1	98.3	5.38	0.3	6.2	431	263	337	623	610	151	672	1000	8.2	5.79744	3	6.34321	3
47068	14	4	2	220.35	5.38	0.3	6.2	431	263	337	623	610	151	672	1000	8.2	5.79744	3	6.34321	3
47074	38	4	2	220.53	5.38	0.3	6.2	431	263	337	623	610	151	672	1000	8.2	5.79744	3	6.34321	3
47094	7	4	2	221.74	5.38	0.3	6.2	431	263	337	623	610	151	672	1000	8.2	5.79744	3	6.34321	3
47096	11	4	2	221.89	5.38	0.3	6.2	431	263	337	623	610	151	672	1000	8.2	5.79744	3	6.34321	3
47689	29	3	2	111.56	4.8	0.35	3.5	875	419	545	1100	1500	1400	799	1600	16.4	-1.02086	0	3.22554	3
47717	12	3	2	112.57	4.8	0.35	3.5	875	419	545	1100	1500	1400	799	1600	16.4	-1.02086	0	3.22554	3
47742	42	3	2	121.9	4.8	0.35	3.5	875	419	545	1100	1500	1400	799	1600	16.4	-1.02086	0	3.22554	3
47757	5	3	2	121.91	4.8	0.35	3.5	875	419	545	1100	1500	1400	799	1600	16.4	-1.02086	0	3.22554	3
47760	16	3	2	121.91	4.8	0.35	3.5	875	419	545	1100	1500	1400	799	1600	16.4	-1.02086	0	3.22554	3
47762	21	3	2	121.91	4.8	0.35	3.5	875	419	545	1100	1500	1400	799	1600	16.4	-1.02086	0	3.22554	3
47812	18	3	2	129.39	4.8	0.35	3.5	875	419	545	1100	1500	1400	799	1600	16.4	-1.02086	0	3.22554	3
47836	16	3	2	131.91	4.8	0.35	3.5	875	419	545	1100	1500	1400	799	1600	16.4	-1.02086	0	3.22554	3
47859	43	4	3	168.76	4.8	0.35	3.5	875	419	545	1100	1500	1400	799	1600	16.4	-1.02086	0	3.22554	3
47929	40	4	3	175.36	4.8	0.35	3.5	875	419	545	1100	1500	1400	799	1600	16.4	-1.02086	0	3.22554	3
48061	6	4	4	198.86	4.8	0.35	3.5	875	419	545	1100	1500	1400	799	1600	16.4	-1.02086	0	3.22554	3
48232	12	3	2	82.73	5.5	0.39	4	221	265	1700	667	3700	537	160	790	13.7	0.187621	0	3.31823	3
48297	38	3	2	85.29	5.5	0.39	4	221	265	1700	667	3700	537	160	790	13.7	0.187621	0	3.31823	3
48482	22	3	2	87.99	5.5	0.39	4	221	265	1700	667	3700	537	160	790	13.7	0.187621	0	3.31823	3
48522	19	3	2	88.31	5.5	0.39	4	221	265	1700	667	3700	537	160	790	13.7	0.187621	0	3.31823	3
48524	13	3	2	88.31	5.5	0.39	4	221	265	1700	667	3700	537	160	790	13.7	0.187621	0	3.31823	3
48541	5	3	2	88.4	5.5	0.39	4	221	265	1700	667	3700	537	160	790	13.7	0.187621	0	3.31823	3
48623	36	3	2	88.9	5.5	0.39	4	221	265	1700	667	3700	537	160	790	13.7	0.187621	0	3.31823	3
48675	34	3	2	89.04	5.5	0.39	4	221	265	1700	667	3700	537	160	790	13.7	0.187621	0	3.31823	3
48677	28	3	2	89.04	5.5	0.39	4	221	265	1700	667	3700	537	160	790	13.7	0.187621	0	3.31823	3
48679	21	3	2	89.04	5.5	0.39	4	221	265	1700	667	3700	537	160	790	13.7	0.187621	0	3.31823	3
48703	4	3	2	89.35	5.5	0.39	4	221	265	1700	667	3700	537	160	790	13.7	0.187621	0	3.31823	3
48738	27	3	2	89.46	5.5	0.39	4	221	265	1700	667	3700	537	160	790	13.7	0.187621	0	3.31823	3
48739	11	3	2	89.46	5.5	0.39	4	221	265	1700	667	3700	537	160	790	13.7	0.187621	0	3.31823	3
48801	22	4	2	127.17	5.5	0.39	4	221	265	1700	667	3700	537	160	790	13.7	0.187621	0	3.31823	3
49578	13	4	2	88.73	3.2	0.3	3.9	408	138	194	1000	544	381	636	1000	15.9	-0.894956	0	3.19399	3
49654	25	4	2	89.52	3.2	0.3	3.9	408	138	194	1000	544	381	636	1000	15.9	-0.894956	0	3.19399	3
50053	20	2	1	66.74	5.5	0.3	3.5	962	189	658	195	550	292	1200	565	24	1.29037	0	-0.601912	0
50078	20	2	1	72.92	5.5	0.3	3.5	962	189	658	195	550	292	1200	565	24	1.29037	0	-0.601912	0
50642	3	2	1	79.38	4.8	0.35	4	2000	142	419	412	743	1400	1200	533	20	2.21934	2	-0.538949	0
50790	25	3	2	87.78	4.8	0.35	4	2000	142	419	412	743	1400	1200	533	20	2.21934	2	-0.538949	0
50818	21	3	2	89.46	4.8	0.35	4	2000	142	419	412	743	1400	1200	533	20	2.21934	2	-0.538949	0
50837	22	3	2	89.56	4.8	0.35	4	2000	142	419	412	743	1400	1200	533	20	2.21934	2	-0.538949	0
50870	7	5	2	113.41	4.8	0.35	4	2000	142	419	412	743	1400	1200	533	20	2.21934	2	-0.538949	0
50915	11	5	2	118.48	4.8	0.35	4	2000	142	419	412	743	1400	1200	533	20	2.21934	2	-0.538949	0
52560	24	3	2	148.48	5.4	0.3	7.3	113	114	510	332	364	1100	789	491	19.3	3.99508	3	0.00206574	0
53713	16	2	1	45.57	3.19	0.415	2.7	6000	114	172	196	1200	527	769	247	26.1	-1.6964	-1	1.39641	0
53722	11	2	1	47.19	3.19	0.415	2.7	6000	114	172	196	1200	527	769	247	26.1	-1.6964	-1	1.39641	0
53733	10	2	1	50.94	3.19	0.415	2.7	6000	114	172	196	1200	527	769	247	26.1	-1.6964	-1	1.39641	0
53734	12	2	1	50.94	3.19	0.415	2.7	6000	114	172	196	1200	527	769	247	26.1	-1.6964	-1	1.39641	0
53735	12	2	1	50.94	3.19	0.415	2.7	6000	114	172	196	1200	527	769	247	26.1	-1.6964	-1	1.39641	0
53740	9	2	1	51.02	3.19	0.415	2.7	6000	114	172	196	1200	527	769	247	26.1	-1.6964	-1	1.39641	0
53741	13	2	1	51.02	3.19	0.415	2.7	6000	114	172	196	1200	527	769	247	26.1	-1.6964	-1	1.39641	0
53742	15	2	1	51.02	3.19	0.415	2.7	6000	114	172	196	1200	527	769	247	26.1	-1.6964	-1	1.39641	0
53743	17	2	1	51.02	3.19	0.415	2.7	6000	114	172	196	1200	527	769	247	26.1	-1.6964	-1	1.39641	0
53755	17	2	1	52.59	3.19	0.415	2.7	6000	114	172	196	1200	527	769	247	26.1	-1.6964	-1	1.39641	0
54939	16	2	2	88.39	4.5	0.43	4.6	203	114	640	1500	703	880	600	1800	11.7	8.37539	3	5.08117	3
55847	24	2	2	88.81	4.5	0.43	4.6	203	114	640	1500	703	880	600	1800	11.7	8.37539	3	5.08117	3
56463	26	4	3	257.56	2.07	0.3	9.6	458	85	820	411	1100	1600	739	690	20	2.23718	2	1.85784	1
56487	43	4	3	258.52	2.07	0.3	9.6	458	85	820	411	1100	1600	739	690	20	2.23718	2	1.85784	1
56496	46	4	3	258.6	2.07	0.3	9.6	458	85	820	411	1100	1600	739	690	20	2.23718	2	1.85784	1
56511	11	4	3	325.69	2.07	0.3	9.6	458	85	820	411	1100	1600	739	690	20	2.23718	2	1.85784	1
56520	20	4	3	328.09	2.07	0.3	9.6	458	85	820	411	1100	1600	739	690	20	2.23718	2	1.85784	1
56523	30	4	3	328.09	2.07	0.3	9.6	458	85	820	411	1100	1600	739	690	20	2.23718	2	1.85784	1
56540	39	4	3	328.55	2.07	0.3	9.6	458	85	820	411	1100	1600	739	690	20	2.23718	2	1.85784	1
56571	28	4	3	335.66	2.07	0.3	9.6	458	85	820	411	1100	1600	739	690	20	2.23718	2	1.85784	1
56572	34	4	3	335.66	2.07	0.3	9.6	458	85	820	411	1100	1600	739	690	20	2.23718	2	1.85784	1
1924	42	1	1	56.12	6.42	0.3	4.5	1700	226	705	1100	1200	1000	995	702	10.6	2.68496	3	2.31215	2
1956	13	1	1	56.24	6.42	0.3	4.5	1700	226	705	1100	1200	1000	995	702	10.6	2.68496	3	2.31215	2
1965	25	4	2	84.35	6.42	0.3	4.5	1700	226	705	1100	1200	1000	995	702	10.6	2.68496	3	2.31215	2
1995	42	4	2	84.51	6.42	0.3	4.5	1700	226	705	1100	1200	1000	995	702	10.6	2.68496	3	2.31215	2
2061	46	4	2	87.09	6.42	0.3	4.5	1700	226	705	1100	1200	1000	995	702	10.6	2.68496	3	2.31215	2
2765	31	5	2	165.88	6.42	0.3	4.5	1700	226	705	1100	1200	1000	995	702	10.6	2.68496	3	2.31215	2
3394	5	3	2	88.46	2.5	0.3	3.8	3600	69	945	508	256	1200	1100	402	32.5	0.226553	0	1.63773	0
3399	17	3	2	88.46	2.5	0.3	3.8	3600	69	945	508	256	1200	1100	402	32.5	0.226553	0	1.63773	0
3411	14	3	2	88.67	2.5	0.3	3.8	3600	69	945	508	256	1200	1100	402	32.5	0.226553	0	1.63773	0
3448	25	3	2	88.46	2.5	0.3	3.8	3600	69	945	508	256	1200	1100	402	32.5	0.226553	0	1.63773	0
7004	3	3	2	143.16	2.3	0.3	3.9	107	98	582	582	1300	1500	688	810	15.7	4.4903	3	-0.876381	0
7050	33	3	2	144.81	2.3	0.3	3.9	107	98	582	582	1300	1500	688	810	15.7	4.4903	3	-0.876381	0
7051	29	3	2	144.81	2.3	0.3	3.9	107	98	582	582	1300	1500	688	810	15.7	4.4903	3	-0.876381	0
7782	28	1	1	61.79	10.37	0.31	5.6	343	106	187	257	304	623	727	412	8.4	15.0317	3	6.78259	3
7827	12	1	1	61.93	10.37	0.31	5.6	343	106	187	257	304	623	727	412	8.4	15.0317	3	6.78259	3
7843	11	1	1	61.96	10.37	0.31	5.6	343	106	187	257	304	623	727	412	8.4	15.0317	3	6.78259	3
7846	17	1	1	61.96	10.37	0.31	5.6	343	106	187	257	304	623	727	412	8.4	15.0317	3	6.78259	3
7880	26	1	1	61.98	10.37	0.31	5.6	343	106	187	257	304	623	727	412	8.4	15.0317	3	6.78259	3
7972	26	1	1	68.55	10.37	0.31	5.6	343	106	187	257	304	623	727	412	8.4	15.0317	3	6.78259	3
7995	23	1	1	68.58	10.37	0.31	5.6	343	106	187	257	304	623	727	412	8.4	15.0317	3	6.78259	3
7996	27	1	1	68.58	10.37	0.31	5.6	343	106	187	257	304	623	727	412	8.4	15.0317	3	6.78259	3
8057	11	2	1	85.94	10.37	0.31	5.6	343	106	187	257	304	623	727	412	8.4	15.0317	3	6.78259	3
8102	16	3	2	89.75	3.66	0.3	3	575	221	524	167	589	200	689	93	10	4.72107	3	4.28553	3
8119	7	3	2	108.55	3.66	0.3	3	575	221	524	167	589	200	689	93	10	4.72107	3	4.28553	3
10719	21	3	1	88.41	4	0.35	3.98	13.1	608	998	1900	2700	773	1700	878	32	-1.6262	0	-1.68736	-1
10746	26	3	1	88.71	4	0.35	3.98	13.1	608	998	1900	2700	773	1700	878	32	-1.6262	0	-1.68736	-1
10747	20	3	1	88.71	4	0.35	3.98	13.1	608	998	1900	2700	773	1700	878	32	-1.6262	0	-1.68736	-1
10748	17	3	1	88.71	4	0.35	3.98	13.1	608	998	1900	2700	773	1700	878	32	-1.6262	0	-1.68736	-1
10753	8	3	1	88.71	4	0.35	3.98	13.1	608	998	1900	2700	773	1700	878	32	-1.6262	0	-1.68736	-1
10811	7	4	2	121.06	4	0.35	3.98	13.1	608	998	1900	2700	773	1700	878	32	-1.6262	0	-1.68736	-1
10812	6	4	2	121.06	4	0.35	3.98	13.1	608	998	1900	2700	773	1700	878	32	-1.6262	0	-1.68736	-1
10813	4	4	2	121.06	4	0.35	3.98	13.1	608	998	1900	2700	773	1700	878	32	-1.6262	0	-1.68736	-1
11079	33	3	1	79.01	4	0.35	3.98	13.1	608	998	1900	2700	773	1700	878	32	-1.6262	0	-1.68736	-1
11166	20	3	1	82.63	4	0.35	3.98	13.1	608	998	1900	2700	773	1700	878	32	-1.6262	0	-1.68736	-1
11167	15	3	1	82.63	4	0.35	3.98	13.1	608	998	1900	2700	773	1700	878	32	-1.6262	0	-1.68736	-1
11203	26	3	1	83.2	4	0.35	3.98	13.1	608	998	1900	2700	773	1700	878	32	-1.6262	0	-1.68736	-1
11210	9	3	1	83.2	4	0.35	3.98	13.1	608	998	1900	2700	773	1700	878	32	-1.6262	0	-1.68736	-1
11211	5	3	1	83.2	4	0.35	3.98	13.1	608	998	1900	2700	773	1700	878	32	-1.6262	0	-1.68736	-1
11216	24	3	1	83.2	4	0.35	3.98	13.1	608	998	1900	2700	773	1700	878	32	-1.6262	0	-1.68736	-1
11218	21	3	1	83.2	4	0.35	3.98	13.1	608	998	1900	2700	773	1700	878	32	-1.6262	0	-1.68736	-1
11219	18	3	1	83.2	4	0.35	3.98	13.1	608	998	1900	2700	773	1700	878	32	-1.6262	0	-1.68736	-1
11294	33	3	1	88.69	4	0.35	3.98	13.1	608	998	1900	2700	773	1700	878	32	-1.6262	0	-1.68736	-1
11329	24	3	1	89.11	4	0.35	3.98	13.1	608	998	1900	2700	773	1700	878	32	-1.6262	0	-1.68736	-1
11362	11	4	2	125.33	4	0.35	3.98	13.1	608	998	1900	2700	773	1700	878	32	-1.6262	0	-1.68736	-1
12784	12	3	2	89.26	6.48	0.4	3.2	6000	109	418	142	2000	263	712	685	38.8	-0.491188	0	-1.33169	0
13103	5	3	2	85.01	6.48	0.4	3.2	6000	109	418	142	2000	263	712	685	38.8	-0.491188	0	-1.33169	0
13110	13	3	2	85.01	6.48	0.4	3.2	6000	109	418	142	2000	263	712	685	38.8	-0.491188	0	-1.33169	0
13111	14	3	2	85.01	6.48	0.4	3.2	6000	109	418	142	2000	263	712	685	38.8	-0.491188	0	-1.33169	0
13115	18	3	2	85.01	6.48	0.4	3.2	6000	109	418	142	2000	263	712	685	38.8	-0.491188	0	-1.33169	0
13116	19	3	2	85.01	6.48	0.4	3.2	6000	109	418	142	2000	263	712	685	38.8	-0.491188	0	-1.33169	0
13270	7	3	2	88.85	6.48	0.4	3.2	6000	109	418	142	2000	263	712	685	38.8	-0.491188	0	-1.33169	0
13273	12	3	2	88.85	6.48	0.4	3.2	6000	109	418	142	2000	263	712	685	38.8	-0.491188	0	-1.33169	0
13274	13	3	2	88.85	6.48	0.4	3.2	6000	109	418	142	2000	263	712	685	38.8	-0.491188	0	-1.33169	0
13298	9	3	2	89.03	6.48	0.4	3.2	6000	109	418	142	2000	263	712	685	38.8	-0.491188	0	-1.33169	0
13301	14	3	2	89.03	6.48	0.4	3.2	6000	109	418	142	2000	263	712	685	38.8	-0.491188	0	-1.33169	0
13302	15	3	2	89.03	6.48	0.4	3.2	6000	109	418	142	2000	263	712	685	38.8	-0.491188	0	-1.33169	0
13304	17	3	2	89.03	6.48	0.4	3.2	6000	109	418	142	2000	263	712	685	38.8	-0.491188	0	-1.33169	0
13305	18	3	2	89.03	6.48	0.4	3.2	6000	109	418	142	2000	263	712	685	38.8	-0.491188	0	-1.33169	0
13323	17	3	2	89.47	6.48	0.4	3.2	6000	109	418	142	2000	263	712	685	38.8	-0.491188	0	-1.33169	0
13325	7	3	2	89.47	6.48	0.4	3.2	6000	109	418	142	2000	263	712	685	38.8	-0.491188	0	-1.33169	0
13328	19	3	2	89.47	6.48	0.4	3.2	6000	109	418	142	2000	263	712	685	38.8	-0.491188	0	-1.33169	0
13339	8	3	2	89.47	6.48	0.4	3.2	6000	109	418	142	2000	263	712	685	38.8	-0.491188	0	-1.33169	0
14047	3	2	1	88.93	1.16	0.567	4.58	4100	660	1000	1100	806	2600	988	1100	22.4	-0.908143	0	-0.595413	0
14198	4	2	1	89.32	1.16	0.567	4.58	4100	660	1000	1100	806	2600	988	1100	22.4	-0.908143	0	-0.595413	0
14258	4	2	1	89.34	1.16	0.567	4.58	4100	660	1000	1100	806	2600	988	1100	22.4	-0.908143	0	-0.595413	0
16482	8	3	2	89.45	4.8	0.3	3.5	14300	244	367	462	497	942	649	259	32.9	-1.73703	-1	-1.61017	0
17624	30	2	1	89.22	4.2	0.2507	3.6	588	151	332	297	636	644	319	203	19.7	-0.791883	0	-0.491146	0
19947	10	1	1	36.35	1.2	0.3	4	6000	562	257	1700	523	2100	2300	529	41.7	-1.48702	0	-1.4348	0
19953	11	1	1	36.35	1.2	0.3	4	6000	562	257	1700	523	2100	2300	529	41.7	-1.48702	0	-1.4348	0
21557	17	3	1	81.58	4.37	0.3	3.2	2200	96	172	541	905	521	890	190	33.9	0.363633	0	-1.47434	0
21576	4	3	1	81.67	4.37	0.3	3.2	2200	96	172	541	905	521	890	190	33.9	0.363633	0	-1.47434	0
21577	6	3	1	81.67	4.37	0.3	3.2	2200	96	172	541	905	521	890	190	33.9	0.363633	0	-1.47434	0
21626	2	3	1	81.77	4.37	0.3	3.2	2200	96	172	541	905	521	890	190	33.9	0.363633	0	-1.47434	0
21675	9	3	1	82.4	4.37	0.3	3.2	2200	96	172	541	905	521	890	190	33.9	0.363633	0	-1.47434	0
21678	11	3	1	82.4	4.37	0.3	3.2	2200	96	172	541	905	521	890	190	33.9	0.363633	0	-1.47434	0
21681	6	3	1	82.4	4.37	0.3	3.2	2200	96	172	541	905	521	890	190	33.9	0.363633	0	-1.47434	0
21711	13	3	1	82.5	4.37	0.3	3.2	2200	96	172	541	905	521	890	190	33.9	0.363633	0	-1.47434	0
21866	15	4	2	88.15	4.37	0.3	3.2	2200	96	172	541	905	521	890	190	33.9	0.363633	0	-1.47434	0
21889	4	4	2	88.25	4.37	0.3	3.2	2200	96	172	541	905	521	890	190	33.9	0.363633	0	-1.47434	0
21952	6	4	2	88.27	4.37	0.3	3.2	2200	96	172	541	905	521	890	190	33.9	0.363633	0	-1.47434	0
22016	24	4	2	88.92	4.37	0.3	3.2	2200	96	172	541	905	521	890	190	33.9	0.363633	0	-1.47434	0
22074	24	4	2	89.04	4.37	0.3	3.2	2200	96	172	541	905	521	890	190	33.9	0.363633	0	-1.47434	0
22077	28	4	2	89.04	4.37	0.3	3.2	2200	96	172	541	905	521	890	190	33.9	0.363633	0	-1.47434	0
22097	15	4	2	89.14	4.37	0.3	3.2	2200	96	172	541	905	521	890	190	33.9	0.363633	0	-1.47434	0
22123	7	4	2	89.15	4.37	0.3	3.2	2200	96	172	541	905	521	890	190	33.9	0.363633	0	-1.47434	0
22143	23	4	2	89.25	4.37	0.3	3.2	2200	96	172	541	905	521	890	190	33.9	0.363633	0	-1.47434	0
22259	13	4	2	88.52	3.2	0.35	3.3	2200	173	203	477	937	459	779	158	33	0.363633	0	-1.47434	0
22309	15	4	2	88.66	3.2	0.35	3.3	2200	173	203	477	937	459	779	158	33	0.363633	0	-1.47434	0
22864	15	2	1	68.04	2	0.35	0.6	906	79	213	194	720	740	1100	1300	29.6	0.184085	0	-1.42727	0
22967	8	3	1	89.59	2	0.35	0.6	906	79	213	194	720	740	1100	1300	29.6	0.184085	0	-1.42727	0
22968	16	3	1	89.59	2	0.35	0.6	906	79	213	194	720	740	1100	1300	29.6	0.184085	0	-1.42727	0
22969	24	3	1	89.59	2	0.35	0.6	906	79	213	194	720	740	1100	1300	29.6	0.184085	0	-1.42727	0
23053	4	3	2	86.61	1.63	0.3	2.8	965	230	212	92	1100	620	1200	463	22.9	0.150496	0	-1.1576	0
23070	18	2	2	86.63	1.63	0.3	2.8	965	230	212	92	1100	620	1200	463	22.9	0.150496	0	-1.1576	0
23071	20	2	2	86.63	1.63	0.3	2.8	965	230	212	92	1100	620	1200	463	22.9	0.150496	0	-1.1576	0
23080	6	2	2	87.27	1.63	0.3	2.8	965	230	212	92	1100	620	1200	463	22.9	0.150496	0	-1.1576	0
23082	18	2	2	87.27	1.63	0.3	2.8	965	230	212	92	1100	620	1200	463	22.9	0.150496	0	-1.1576	0
23095	25	3	2	87.65	1.63	0.3	2.8	965	230	212	92	1100	620	1200	463	22.9	0.150496	0	-1.1576	0
23116	8	3	2	88.03	1.63	0.3	2.8	965	230	212	92	1100	620	1200	463	22.9	0.150496	0	-1.1576	0
23118	20	3	2	88.03	1.63	0.3	2.8	965	230	212	92	1100	620	1200	463	22.9	0.150496	0	-1.1576	0
23161	23	3	2	89.09	1.63	0.3	2.8	965	230	212	92	1100	620	1200	463	22.9	0.150496	0	-1.1576	0
23162	25	3	2	89.09	1.63	0.3	2.8	965	230	212	92	1100	620	1200	463	22.9	0.150496	0	-1.1576	0
23263	26	2	1	76.9	3.58	0.3	3.5	652	112	750	828	1100	2100	2600	726	28.3	-0.875668	0	-1.15279	0
23268	8	2	1	76.9	3.58	0.3	3.5	652	112	750	828	1100	2100	2600	726	28.3	-0.875668	0	-1.15279	0
23295	23	2	1	76.9	3.58	0.3	3.5	652	112	750	828	1100	2100	2600	726	28.3	-0.875668	0	-1.15279	0
23377	12	3	2	87.84	3.58	0.3	3.5	652	112	750	828	1100	2100	2600	726	28.3	-0.875668	0	-1.15279	0
23383	7	3	2	87.84	3.58	0.3	3.5	652	112	750	828	1100	2100	2600	726	28.3	-0.875668	0	-1.15279	0
23390	20	3	2	87.84	3.58	0.3	3.5	652	112	750	828	1100	2100	2600	726	28.3	-0.875668	0	-1.15279	0
23398	4	3	2	88.05	3.58	0.3	3.5	652	112	750	828	1100	2100	2600	726	28.3	-0.875668	0	-1.15279	0
23402	17	3	2	88.05	3.58	0.3	3.5	652	112	750	828	1100	2100	2600	726	28.3	-0.875668	0	-1.15279	0
23453	19	3	2	88.47	3.58	0.3	3.5	652	112	750	828	1100	2100	2600	726	28.3	-0.875668	0	-1.15279	0
23503	28	3	2	88.57	3.58	0.3	3.5	652	112	750	828	1100	2100	2600	726	28.3	-0.875668	0	-1.15279	0
23504	29	3	2	88.57	3.58	0.3	3.5	652	112	750	828	1100	2100	2600	726	28.3	-0.875668	0	-1.15279	0
23506	6	3	2	88.57	3.58	0.3	3.5	652	112	750	828	1100	2100	2600	726	28.3	-0.875668	0	-1.15279	0
23533	6	3	2	88.68	3.58	0.3	3.5	652	112	750	828	1100	2100	2600	726	28.3	-0.875668	0	-1.15279	0
23569	14	3	2	119.85	3.58	0.3	3.5	652	112	750	828	1100	2100	2600	726	28.3	-0.875668	0	-1.15279	0
24336	27	3	2	88.58	3.2	0.25	3.6	3600	69	506	508	256	1200	515	402	32.5	-0.174434	0	-1.31612	0
25051	28	4	2	88.02	3	0.3	3.2	2.7	235	874	816	1600	1100	302	1500	34.6	0.185109	0	-1.51018	0
25136	15	4	2	88.24	3	0.3	3.2	2.7	235	874	816	1600	1100	302	1500	34.6	0.185109	0	-1.51018	0
25661	3	4	3	136.5	2.8	0.3542	3	2900	433	404	1000	1400	1600	489	1800	34.9	0.185109	0	-1.51018	0
25765	4	5	3	157.69	2.8	0.3542	3	2900	433	404	1000	1400	1600	489	1800	34.9	0.185109	0	-1.51018	0
26494	21	3	2	88.17	3.2	0.3	3.8	3500	236	865	944	697	1000	826	325	32	-0.326666	0	-0.575383	0
26629	23	3	2	123.98	3.2	0.3	3.8	3500	236	865	944	697	1000	826	325	32	-0.326666	0	-0.575383	0
26637	32	3	2	141.16	3.2	0.3	3.8	3500	236	865	944	697	1000	826	325	32	-0.326666	0	-0.575383	0
27904	7	3	2	89.54	4.35	0.3	3.2	272	153	344	807	669	1000	963	641	32.7	0.352142	0	-1.60415	0
27905	14	3	2	89.54	4.35	0.3	3.2	272	153	344	807	669	1000	963	641	32.7	0.352142	0	-1.60415	0
27908	28	3	2	89.54	4.35	0.3	3.2	272	153	344	807	669	1000	963	641	32.7	0.352142	0	-1.60415	0
27924	19	3	2	89.66	4.35	0.3	3.2	272	153	344	807	669	1000	963	641	32.7	0.352142	0	-1.60415	0
28003	29	5	2	142.44	4.35	0.3	3.2	272	153	344	807	669	1000	963	641	32.7	0.352142	0	-1.60415	0
30549	14	3	2	85.08	6.88	0.35	3.8	861	133	360	602	780	1100	1100	293	3.8	8.20459	3	5.35679	3
30659	18	3	2	86.97	6.88	0.35	3.8	861	133	360	602	780	1100	1100	293	3.8	8.20459	3	5.35679	3
30679	12	3	2	87.29	6.88	0.35	3.8	861	133	360	602	780	1100	1100	293	3.8	8.20459	3	5.35679	3
30729	24	3	2	88.02	6.88	0.35	3.8	861	133	360	602	780	1100	1100	293	3.8	8.20459	3	5.35679	3
30856	44	4	2	124.61	6.88	0.35	3.8	861	133	360	602	780	1100	1100	293	3.8	8.20459	3	5.35679	3
30870	10	4	2	129.74	6.88	0.35	3.8	861	133	360	602	780	1100	1100	293	3.8	8.20459	3	5.35679	3
30967	42	4	2	148.67	6.88	0.35	3.8	861	133	360	602	780	1100	1100	293	3.8	8.20459	3	5.35679	3
30990	41	4	2	148.68	6.88	0.35	3.8	861	133	360	602	780	1100	1100	293	3.8	8.20459	3	5.35679	3
30999	14	5	2	187.64	6.88	0.35	3.8	861	133	360	602	780	1100	1100	293	3.8	8.20459	3	5.35679	3
35166	26	3	1	87.44	3.2	0.4	3.5	1400	138	855	381	823	1200	1300	644	15.9	-0.130749	0	2.154	2
35360	25	3	1	88.71	3.2	0.4	3.5	1400	138	855	381	823	1200	1300	644	15.9	-0.130749	0	2.154	2
35361	11	3	1	88.71	3.2	0.4	3.5	1400	138	855	381	823	1200	1300	644	15.9	-0.130749	0	2.154	2
35438	3	3	1	88.77	3.2	0.4	3.5	1400	138	855	381	823	1200	1300	644	15.9	-0.130749	0	2.154	2
36133	26	3	1	89.58	3.2	0.4	3.5	1400	138	855	381	823	1200	1300	644	15.9	-0.130749	0	2.154	2
36265	29	4	2	142.84	3.2	0.4	3.5	1400	138	855	381	823	1200	1300	644	15.9	-0.130749	0	2.154	2
36362	9	2	1	66.49	3.2	0.425	3.8	1100	237	544	1400	971	961	1400	809	16.1	-0.520387	0	2.17173	2
36373	3	2	1	66.58	3.2	0.425	3.8	1100	237	544	1400	971	961	1400	809	16.1	-0.520387	0	2.17173	2
36889	26	3	1	76	3.2	0.425	3.8	1100	237	544	1400	971	961	1400	809	16.1	-0.520387	0	2.17173	2
37100	13	3	1	78	3.2	0.425	3.8	1100	237	544	1400	971	961	1400	809	16.1	-0.520387	0	2.17173	2
37557	27	4	2	89.59	3.2	0.425	3.8	1100	237	544	1400	971	961	1400	809	16.1	-0.520387	0	2.17173	2
37615	31	4	2	89.94	3.2	0.425	3.8	1100	237	544	1400	971	961	1400	809	16.1	-0.520387	0	2.17173	2
37937	5	3	1	76.51	4.5	0.3	3.5	1200	211	293	379	553	493	660	623	16.9	-0.768425	0	2.74774	3
37955	31	3	1	77.68	4.5	0.3	3.5	1200	211	293	379	553	493	660	623	16.9	-0.768425	0	2.74774	3
37985	22	3	1	78.24	4.5	0.3	3.5	1200	211	293	379	553	493	660	623	16.9	-0.768425	0	2.74774	3
37993	8	3	1	78.81	4.5	0.3	3.5	1200	211	293	379	553	493	660	623	16.9	-0.768425	0	2.74774	3
38198	5	4	2	109.83	4.5	0.3	3.5	1200	211	293	379	553	493	660	623	16.9	-0.768425	0	2.74774	3
38223	10	4	2	115.88	4.5	0.3	3.5	1200	211	293	379	553	493	660	623	16.9	-0.768425	0	2.74774	3
38225	27	4	2	115.88	4.5	0.3	3.5	1200	211	293	379	553	493	660	623	16.9	-0.768425	0	2.74774	3
38227	3	4	2	117.92	4.5	0.3	3.5	1200	211	293	379	553	493	660	623	16.9	-0.768425	0	2.74774	3
38228	4	4	2	117.92	4.5	0.3	3.5	1200	211	293	379	553	493	660	623	16.9	-0.768425	0	2.74774	3
38249	13	4	2	117.99	4.5	0.3	3.5	1200	211	293	379	553	493	660	623	16.9	-0.768425	0	2.74774	3
38250	29	4	2	117.99	4.5	0.3	3.5	1200	211	293	379	553	493	660	623	16.9	-0.768425	0	2.74774	3
38251	31	4	2	117.99	4.5	0.3	3.5	1200	211	293	379	553	493	660	623	16.9	-0.768425	0	2.74774	3
38252	32	4	2	117.99	4.5	0.3	3.5	1200	211	293	379	553	493	660	623	16.9	-0.768425	0	2.74774	3
39351	19	3	1	81.6	4.04	0.45	3	7200	75	632	328	3300	3100	539	234	20.8	-1.33253	0	0.551745	0
39353	21	3	1	81.6	4.04	0.45	3	7200	75	632	328	3300	3100	539	234	20.8	-1.33253	0	0.551745	0
39454	27	5	2	122.93	4.04	0.45	3	7200	75	632	328	3300	3100	539	234	20.8	-1.33253	0	0.551745	0
39494	31	5	2	128.79	4.04	0.45	3	7200	75	632	328	3300	3100	539	234	20.8	-1.33253	0	0.551745	0
40780	33	3	1	70.26	3.96	0.3	3	7700	322	201	384	916	1200	798	208	37.4	-0.569681	0	-1.65659	-1
41546	10	3	2	77.94	3.91	0.3	3.5	8200	265	389	307	993	2000	1500	755	37.5	-0.578158	0	-1.66394	-1
41611	33	3	2	77.99	3.91	0.3	3.5	8200	265	389	307	993	2000	1500	755	37.5	-0.578158	0	-1.66394	-1
41860	16	4	1	88.24	3.91	0.3	3.5	8200	265	389	307	993	2000	1500	755	37.5	-0.578158	0	-1.66394	-1
42181	16	4	1	88.46	3.91	0.3	3.5	8200	265	389	307	993	2000	1500	755	37.5	-0.578158	0	-1.66394	-1
42209	5	4	1	88.52	3.91	0.3	3.5	8200	265	389	307	993	2000	1500	755	37.5	-0.578158	0	-1.66394	-1
42214	19	4	1	88.52	3.91	0.3	3.5	8200	265	389	307	993	2000	1500	755	37.5	-0.578158	0	-1.66394	-1
42558	27	4	1	89.11	3.91	0.3	3.5	8200	265	389	307	993	2000	1500	755	37.5	-0.578158	0	-1.66394	-1
42689	23	4	1	89.19	3.91	0.3	3.5	8200	265	389	307	993	2000	1500	755	37.5	-0.578158	0	-1.66394	-1
43540	17	4	2	127.61	3.2	0.3	3.3	6000	240	651	786	1100	1500	1100	628	38.5	-0.569681	0	-1.67164	-1
43646	3	4	1	88.51	3.91	0.3	3.5	8200	265	389	307	993	2000	1500	755	37.5	-0.578158	0	-1.66394	-1
43684	18	4	1	88.58	3.91	0.3	3.5	8200	265	389	307	993	2000	1500	755	37.5	-0.578158	0	-1.66394	-1
43922	28	4	1	88.92	3.91	0.3	3.5	8200	265	389	307	993	2000	1500	755	37.5	-0.578158	0	-1.66394	-1
44029	33	4	1	88.97	3.91	0.3	3.5	8200	265	389	307	993	2000	1500	755	37.5	-0.578158	0	-1.66394	-1
44037	13	4	1	88.97	3.91	0.3	3.5	8200	265	389	307	993	2000	1500	755	37.5	-0.578158	0	-1.66394	-1
44121	18	4	1	89.25	3.91	0.3	3.5	8200	265	389	307	993	2000	1500	755	37.5	-0.578158	0	-1.66394	-1
44200	16	4	1	89.56	3.91	0.3	3.5	8200	265	389	307	993	2000	1500	755	37.5	-0.578158	0	-1.66394	-1
44212	9	4	1	89.6	3.91	0.3	3.5	8200	265	389	307	993	2000	1500	755	37.5	-0.578158	0	-1.66394	-1
44291	11	4	2	89.83	3.91	0.3	3.5	8200	265	389	307	993	2000	1500	755	37.5	-0.578158	0	-1.66394	-1
45304	37	3	2	155.8	5.19	0.3	6.5	2400	62	1200	1300	989	1500	1200	625	7	5.88048	3	5.58572	3
45388	37	4	3	183.79	5.19	0.3	6.5	2400	62	1200	1300	989	1500	1200	625	7	5.88048	3	5.58572	3
45423	24	4	3	187.67	5.19	0.3	6.5	2400	62	1200	1300	989	1500	1200	625	7	5.88048	3	5.58572	3
45441	37	4	3	189.15	5.19	0.3	6.5	2400	62	1200	1300	989	1500	1200	625	7	5.88048	3	5.58572	3
46952	33	2	1	92.45	5.38	0.3	6.2	431	263	337	623	610	151	672	1000	8.2	5.79744	3	6.34321	3
46958	24	2	1	92.47	5.38	0.3	6.2	431	263	337	623	610	151	672	1000	8.2	5.79744	3	6.34321	3
46963	33	2	1	92.58	5.38	0.3	6.2	431	263	337	623	610	151	672	1000	8.2	5.79744	3	6.34321	3
46969	32	2	1	92.59	5.38	0.3	6.2	431	263	337	623	610	151	672	1000	8.2	5.79744	3	6.34321	3
46993	7	2	1	92.96	5.38	0.3	6.2	431	263	337	623	610	151	672	1000	8.2	5.79744	3	6.34321	3
47012	9	2	1	98.16	5.38	0.3	6.2	431	263	337	623	610	151	672	1000	8.2	5.79744	3	6.34321	3
47013	11	2	1	98.16	5.38	0.3	6.2	431	263	337	623	610	151	672	1000	8.2	5.79744	3	6.34321	3
47022	26	2	1	98.17	5.38	0.3	6.2	431	263	337	623	610	151	672	1000	8.2	5.79744	3	6.34321	3
47067	10	4	2	220.35	5.38	0.3	6.2	431	263	337	623	610	151	672	1000	8.2	5.79744	3	6.34321	3
47070	20	4	2	220.35	5.38	0.3	6.2	431	263	337	623	610	151	672	1000	8.2	5.79744	3	6.34321	3
47087	24	4	2	220.77	5.38	0.3	6.2	431	263	337	623	610	151	672	1000	8.2	5.79744	3	6.34321	3
47114	33	4	2	222.26	5.38	0.3	6.2	431	263	337	623	610	151	672	1000	8.2	5.79744	3	6.34321	3
47810	14	3	2	129.39	4.8	0.35	3.5	875	419	545	1100	1500	1400	799	1600	16.4	-1.02086	0	3.22554	3
47833	7	3	2	131.91	4.8	0.35	3.5	875	419	545	1100	1500	1400	799	1600	16.4	-1.02086	0	3.22554	3
47834	10	3	2	131.91	4.8	0.35	3.5	875	419	545	1100	1500	1400	799	1600	16.4	-1.02086	0	3.22554	3
47919	32	4	3	173.62	4.8	0.35	3.5	875	419	545	1100	1500	1400	799	1600	16.4	-1.02086	0	3.22554	3
47921	44	4	3	173.62	4.8	0.35	3.5	875	419	545	1100	1500	1400	799	1600	16.4	-1.02086	0	3.22554	3
47964	11	4	4	189.82	4.8	0.35	3.5	875	419	545	1100	1500	1400	799	1600	16.4	-1.02086	0	3.22554	3
47978	7	4	4	191.62	4.8	0.35	3.5	875	419	545	1100	1500	1400	799	1600	16.4	-1.02086	0	3.22554	3
49508	14	5	2	167.47	3.2	0.3	3.9	408	138	194	1000	544	381	636	1000	15.9	-0.942994	0	2.96256	3
50013	3	1	1	42.22	5.5	0.3	3.5	962	189	658	195	550	292	1200	565	24	1.29037	0	-0.601912	0
50055	23	2	1	66.74	5.5	0.3	3.5	962	189	658	195	550	292	1200	565	24	1.29037	0	-0.601912	0
50080	23	2	1	72.92	5.5	0.3	3.5	962	189	658	195	550	292	1200	565	24	1.29037	0	-0.601912	0
50119	3	3	2	84.32	5.5	0.3	3.5	962	189	658	195	550	292	1200	565	24	1.29037	0	-0.601912	0
50255	11	4	2	127.28	5.5	0.3	3.5	962	189	658	195	550	292	1200	565	24	1.29037	0	-0.601912	0
50279	18	5	3	168.7	5.5	0.3	3.5	962	189	658	195	550	292	1200	565	24	1.29037	0	-0.601912	0
50766	20	3	2	87.34	4.8	0.35	4	2000	142	419	412	743	1400	1200	533	20	2.21934	2	-0.538949	0
50836	6	3	2	89.56	4.8	0.35	4	2000	142	419	412	743	1400	1200	533	20	2.21934	2	-0.538949	0
52661	38	5	3	177.19	5.4	0.3	7.3	113	114	510	332	364	1100	789	491	19.3	3.99508	3	0.00206574	0
52706	29	6	4	220.13	5.4	0.3	7.3	113	114	510	332	364	1100	789	491	19.3	3.99508	3	0.00206574	0
52708	37	6	4	220.13	5.4	0.3	7.3	113	114	510	332	364	1100	789	491	19.3	3.99508	3	0.00206574	0
52736	23	6	4	220.26	5.4	0.3	7.3	113	114	510	332	364	1100	789	491	19.3	3.99508	3	0.00206574	0
52738	29	6	4	220.26	5.4	0.3	7.3	113	114	510	332	364	1100	789	491	19.3	3.99508	3	0.00206574	0
52790	11	6	4	220.8	5.4	0.3	7.3	113	114	510	332	364	1100	789	491	19.3	3.99508	3	0.00206574	0
53153	23	2	1	78.89	5.58	0.3	3.2	361	202	528	376	383	927	265	404	17.6	1.91667	1	0.402393	0
53421	5	3	2	88.12	5.58	0.3	3.2	361	202	528	376	383	927	265	404	17.6	1.91667	1	0.402393	0
53754	7	2	1	52.59	3.19	0.415	2.7	6000	114	172	196	1200	527	769	247	26.1	-1.6964	-1	1.39641	0
54302	7	3	1	85.06	1.2	0.35	9.8	7900	389	311	1500	565	1600	2200	438	26.6	-1.54828	0	1.66863	1
54340	7	3	1	89.7	1.2	0.35	9.8	7900	389	311	1500	565	1600	2200	438	26.6	-1.54828	0	1.66863	1
54358	14	4	2	195.25	1.2	0.35	9.8	7900	389	311	1500	565	1600	2200	438	26.6	-1.54828	0	1.66863	1
54359	18	4	2	195.25	1.2	0.35	9.8	7900	389	311	1500	565	1600	2200	438	26.6	-1.54828	0	1.66863	1
54404	28	2	2	85.06	2.6	0.43	3.9	7900	196	132	1100	540	1100	1100	888	23.6	-1.59244	0	1.55421	0
54439	16	2	2	86.24	2.6	0.43	3.9	7900	196	132	1100	540	1100	1100	888	23.6	-1.59244	0	1.55421	0
54472	6	2	2	87.08	2.6	0.43	3.9	7900	196	132	1100	540	1100	1100	888	23.6	-1.59244	0	1.55421	0
54492	22	2	2	87.14	2.6	0.43	3.9	7900	196	132	1100	540	1100	1100	888	23.6	-1.59244	0	1.55421	0
54512	22	2	2	88.57	2.6	0.43	3.9	7900	196	132	1100	540	1100	1100	888	23.6	-1.59244	0	1.55421	0
54513	19	2	2	88.57	2.6	0.43	3.9	7900	196	132	1100	540	1100	1100	888	23.6	-1.59244	0	1.55421	0
54630	24	3	2	119.3	2.6	0.43	3.9	7900	196	132	1100	540	1100	1100	888	23.6	-1.59244	0	1.55421	0
56715	36	5	3	255.49	7.5	0.25	5.5	89	74	177	313	407	889	276	620	19.7	4.39894	3	2.62756	3
2078	6	4	2	87.32	6.42	0.3	4.5	1700	226	705	1100	1200	1000	995	702	10.6	2.68496	3	2.31215	2
2261	24	4	2	87.95	6.42	0.3	4.5	1700	226	705	1100	1200	1000	995	702	10.6	2.68496	3	2.31215	2
2334	26	4	2	88.2	6.42	0.3	4.5	1700	226	705	1100	1200	1000	995	702	10.6	2.68496	3	2.31215	2
2363	36	4	2	88.21	6.42	0.3	4.5	1700	226	705	1100	1200	1000	995	702	10.6	2.68496	3	2.31215	2
2757	32	5	2	165.88	6.42	0.3	4.5	1700	226	705	1100	1200	1000	995	702	10.6	2.68496	3	2.31215	2
2775	25	5	2	166.29	6.42	0.3	4.5	1700	226	705	1100	1200	1000	995	702	10.6	2.68496	3	2.31215	2
2776	26	5	2	166.29	6.42	0.3	4.5	1700	226	705	1100	1200	1000	995	702	10.6	2.68496	3	2.31215	2
3390	28	3	2	88.46	2.5	0.3	3.8	3600	69	945	508	256	1200	1100	402	32.5	0.226553	0	1.63773	0
3413	29	3	2	88.67	2.5	0.3	3.8	3600	69	945	508	256	1200	1100	402	32.5	0.226553	0	1.63773	0
3423	13	3	2	88.46	2.5	0.3	3.8	3600	69	945	508	256	1200	1100	402	32.5	0.226553	0	1.63773	0
3424	14	3	2	88.46	2.5	0.3	3.8	3600	69	945	508	256	1200	1100	402	32.5	0.226553	0	1.63773	0
3443	11	3	2	88.46	2.5	0.3	3.8	3600	69	945	508	256	1200	1100	402	32.5	0.226553	0	1.63773	0
3455	33	3	2	88.32	2.5	0.3	3.8	3600	69	945	508	256	1200	1100	402	32.5	0.226553	0	1.63773	0
7503	21	2	1	72.24	3.9	0.3	2.5	25200	703	1000	697	1500	983	1700	1100	51.4	-1.69025	-1	-1.36274	0
7513	19	2	1	77.93	3.9	0.3	2.5	25200	703	1000	697	1500	983	1700	1100	51.4	-1.69025	-1	-1.36274	0
7532	13	3	1	83.39	3.9	0.3	2.5	25200	703	1000	697	1500	983	1700	1100	51.4	-1.69025	-1	-1.36274	0
7547	13	3	1	86.81	3.9	0.3	2.5	25200	703	1000	697	1500	983	1700	1100	51.4	-1.69025	-1	-1.36274	0
7566	11	3	1	87.64	3.9	0.3	2.5	25200	703	1000	697	1500	983	1700	1100	51.4	-1.69025	-1	-1.36274	0
7587	13	2	2	89.5	3.9	0.3	2.5	25200	703	1000	697	1500	983	1700	1100	51.4	-1.69025	-1	-1.36274	0
7591	15	2	2	89.51	3.9	0.3	2.5	25200	703	1000	697	1500	983	1700	1100	51.4	-1.69025	-1	-1.36274	0
7593	9	2	2	89.56	3.9	0.3	2.5	25200	703	1000	697	1500	983	1700	1100	51.4	-1.69025	-1	-1.36274	0
7604	15	2	2	89.77	3.9	0.3	2.5	25200	703	1000	697	1500	983	1700	1100	51.4	-1.69025	-1	-1.36274	0
7850	27	1	1	61.96	10.37	0.31	5.6	343	106	187	257	304	623	727	412	8.4	15.0317	3	6.78259	3
8101	19	3	2	89.75	3.66	0.3	3	575	221	524	167	589	200	689	93	10	4.72107	3	4.28553	3
8141	27	4	2	130.49	3.66	0.3	3	575	221	524	167	589	200	689	93	10	4.72107	3	4.28553	3
8269	14	1	1	53.28	6.9	0.3	3	1300	106	965	641	802	3600	1500	547	30.3	-0.80202	0	-0.955475	0
8339	14	2	1	74	6.9	0.3	3	1300	106	965	641	802	3600	1500	547	30.3	-0.80202	0	-0.955475	0
8465	8	3	2	129.61	6.9	0.3	3	1300	106	965	641	802	3600	1500	547	30.3	-0.80202	0	-0.955475	0
8503	19	4	3	169.58	6.9	0.3	3	1300	106	965	641	802	3600	1500	547	30.3	-0.80202	0	-0.955475	0
8534	13	4	3	171.75	6.9	0.3	3	1300	106	965	641	802	3600	1500	547	30.3	-0.80202	0	-0.955475	0
8590	23	1	1	53.3	6.9	0.3	3	1300	106	965	641	802	3600	1500	547	30.3	-0.80202	0	-0.955475	0
8604	23	2	1	67.74	6.9	0.3	3	1300	106	965	641	802	3600	1500	547	30.3	-0.80202	0	-0.955475	0
8790	13	3	2	129.76	6.9	0.3	3	1300	106	965	641	802	3600	1500	547	30.3	-0.80202	0	-0.955475	0
10768	7	3	1	88.71	4	0.35	3.98	13.1	608	998	1900	2700	773	1700	878	32	-1.6262	0	-1.68736	-1
10814	2	4	2	121.06	4	0.35	3.98	13.1	608	998	1900	2700	773	1700	878	32	-1.6262	0	-1.68736	-1
11106	20	3	1	79.03	4	0.35	3.98	13.1	608	998	1900	2700	773	1700	878	32	-1.6262	0	-1.68736	-1
11336	16	3	1	89.11	4	0.35	3.98	13.1	608	998	1900	2700	773	1700	878	32	-1.6262	0	-1.68736	-1
11360	19	4	2	125.33	4	0.35	3.98	13.1	608	998	1900	2700	773	1700	878	32	-1.6262	0	-1.68736	-1
12666	30	3	2	88.83	6.48	0.4	3.2	6000	109	418	142	2000	263	712	685	38.8	-0.491188	0	-1.33169	0
12685	9	3	2	88.97	6.48	0.4	3.2	6000	109	418	142	2000	263	712	685	38.8	-0.491188	0	-1.33169	0
12748	16	3	2	88.99	6.48	0.4	3.2	6000	109	418	142	2000	263	712	685	38.8	-0.491188	0	-1.33169	0
12750	21	3	2	88.99	6.48	0.4	3.2	6000	109	418	142	2000	263	712	685	38.8	-0.491188	0	-1.33169	0
12751	22	3	2	88.99	6.48	0.4	3.2	6000	109	418	142	2000	263	712	685	38.8	-0.491188	0	-1.33169	0
12752	23	3	2	88.99	6.48	0.4	3.2	6000	109	418	142	2000	263	712	685	38.8	-0.491188	0	-1.33169	0
12754	27	3	2	88.99	6.48	0.4	3.2	6000	109	418	142	2000	263	712	685	38.8	-0.491188	0	-1.33169	0
12782	10	3	2	89.26	6.48	0.4	3.2	6000	109	418	142	2000	263	712	685	38.8	-0.491188	0	-1.33169	0
12912	24	4	2	124.16	6.48	0.4	3.2	6000	109	418	142	2000	263	712	685	38.8	-0.491188	0	-1.33169	0
12964	14	4	2	126.17	6.48	0.4	3.2	6000	109	418	142	2000	263	712	685	38.8	-0.491188	0	-1.33169	0
12968	25	4	2	126.17	6.48	0.4	3.2	6000	109	418	142	2000	263	712	685	38.8	-0.491188	0	-1.33169	0
12983	14	4	2	127.48	6.48	0.4	3.2	6000	109	418	142	2000	263	712	685	38.8	-0.491188	0	-1.33169	0
12984	16	4	2	127.48	6.48	0.4	3.2	6000	109	418	142	2000	263	712	685	38.8	-0.491188	0	-1.33169	0
13117	20	3	2	85.01	6.48	0.4	3.2	6000	109	418	142	2000	263	712	685	38.8	-0.491188	0	-1.33169	0
13118	21	3	2	85.01	6.48	0.4	3.2	6000	109	418	142	2000	263	712	685	38.8	-0.491188	0	-1.33169	0
13121	25	3	2	85.01	6.48	0.4	3.2	6000	109	418	142	2000	263	712	685	38.8	-0.491188	0	-1.33169	0
13134	7	3	2	85.87	6.48	0.4	3.2	6000	109	418	142	2000	263	712	685	38.8	-0.491188	0	-1.33169	0
13135	8	3	2	85.87	6.48	0.4	3.2	6000	109	418	142	2000	263	712	685	38.8	-0.491188	0	-1.33169	0
13170	24	3	2	87.68	6.48	0.4	3.2	6000	109	418	142	2000	263	712	685	38.8	-0.491188	0	-1.33169	0
13171	25	3	2	87.68	6.48	0.4	3.2	6000	109	418	142	2000	263	712	685	38.8	-0.491188	0	-1.33169	0
13173	27	3	2	87.68	6.48	0.4	3.2	6000	109	418	142	2000	263	712	685	38.8	-0.491188	0	-1.33169	0
13175	29	3	2	87.68	6.48	0.4	3.2	6000	109	418	142	2000	263	712	685	38.8	-0.491188	0	-1.33169	0
13176	30	3	2	87.68	6.48	0.4	3.2	6000	109	418	142	2000	263	712	685	38.8	-0.491188	0	-1.33169	0
13180	31	3	2	87.69	6.48	0.4	3.2	6000	109	418	142	2000	263	712	685	38.8	-0.491188	0	-1.33169	0
13181	31	3	2	88.03	6.48	0.4	3.2	6000	109	418	142	2000	263	712	685	38.8	-0.491188	0	-1.33169	0
13192	8	4	2	88.57	6.48	0.4	3.2	6000	109	418	142	2000	263	712	685	38.8	-0.491188	0	-1.33169	0
13193	9	4	2	88.57	6.48	0.4	3.2	6000	109	418	142	2000	263	712	685	38.8	-0.491188	0	-1.33169	0
13215	5	4	2	88.65	6.48	0.4	3.2	6000	109	418	142	2000	263	712	685	38.8	-0.491188	0	-1.33169	0
13217	9	4	2	88.65	6.48	0.4	3.2	6000	109	418	142	2000	263	712	685	38.8	-0.491188	0	-1.33169	0
13243	7	4	2	88.72	6.48	0.4	3.2	6000	109	418	142	2000	263	712	685	38.8	-0.491188	0	-1.33169	0
13278	19	3	2	88.85	6.48	0.4	3.2	6000	109	418	142	2000	263	712	685	38.8	-0.491188	0	-1.33169	0
13279	20	3	2	88.85	6.48	0.4	3.2	6000	109	418	142	2000	263	712	685	38.8	-0.491188	0	-1.33169	0
13280	23	3	2	88.85	6.48	0.4	3.2	6000	109	418	142	2000	263	712	685	38.8	-0.491188	0	-1.33169	0
13306	19	3	2	89.03	6.48	0.4	3.2	6000	109	418	142	2000	263	712	685	38.8	-0.491188	0	-1.33169	0
13336	28	3	2	89.47	6.48	0.4	3.2	6000	109	418	142	2000	263	712	685	38.8	-0.491188	0	-1.33169	0
13350	6	4	2	89.77	6.48	0.4	3.2	6000	109	418	142	2000	263	712	685	38.8	-0.491188	0	-1.33169	0
13351	7	4	2	89.77	6.48	0.4	3.2	6000	109	418	142	2000	263	712	685	38.8	-0.491188	0	-1.33169	0
13716	28	4	3	199.78	1.5	0.36	3.1	4200	290	1400	1800	1400	3300	772	955	21.3	-0.591345	0	-0.773461	0
14468	7	5	3	192.1	1.16	0.567	4.58	4100	660	1000	1100	806	2600	988	1100	22.4	-0.908143	0	-0.595413	0
16437	30	3	2	88.92	4.8	0.3	3.5	14300	244	367	462	497	942	649	259	32.9	-1.73703	-1	-1.61017	0
16520	3	4	2	135.68	4.8	0.3	3.5	14300	244	367	462	497	942	649	259	32.9	-1.73703	-1	-1.61017	0
20050	24	1	1	49.52	8	0.3	4.1	1200	222	625	905	1200	3200	1100	1400	12.6	6.01242	3	4.57955	3
20243	26	3	2	80.2	8	0.3	4.1	1200	222	625	905	1200	3200	1100	1400	12.6	6.01242	3	4.57955	3
20339	5	3	2	86.63	8	0.3	4.1	1200	222	625	905	1200	3200	1100	1400	12.6	6.01242	3	4.57955	3
20347	6	3	2	86.94	8	0.3	4.1	1200	222	625	905	1200	3200	1100	1400	12.6	6.01242	3	4.57955	3
20739	27	3	2	87.28	2.8	0.35	3.88	604	174	492	958	511	575	992	345	30.5	0.455161	0	-1.52371	0
20750	28	3	2	87.28	2.8	0.35	3.88	604	174	492	958	511	575	992	345	30.5	0.455161	0	-1.52371	0
20768	34	3	2	87.28	2.8	0.35	3.88	604	174	492	958	511	575	992	345	30.5	0.455161	0	-1.52371	0
21560	21	3	1	81.58	4.37	0.3	3.2	2200	96	172	541	905	521	890	190	33.9	0.363633	0	-1.47434	0
21611	6	3	1	81.69	4.37	0.3	3.2	2200	96	172	541	905	521	890	190	33.9	0.363633	0	-1.47434	0
21891	9	4	2	88.25	4.37	0.3	3.2	2200	96	172	541	905	521	890	190	33.9	0.363633	0	-1.47434	0
21892	13	4	2	88.25	4.37	0.3	3.2	2200	96	172	541	905	521	890	190	33.9	0.363633	0	-1.47434	0
21954	20	4	2	88.27	4.37	0.3	3.2	2200	96	172	541	905	521	890	190	33.9	0.363633	0	-1.47434	0
22312	33	4	2	88.66	3.2	0.35	3.3	2200	173	203	477	937	459	779	158	33	0.363633	0	-1.47434	0
22406	8	4	2	89.04	3.2	0.35	3.3	2200	173	203	477	937	459	779	158	33	0.363633	0	-1.47434	0
22429	2	4	2	123.96	3.2	0.35	3.3	2200	173	203	477	937	459	779	158	33	0.363633	0	-1.47434	0
23140	17	2	2	88.32	1.63	0.3	2.8	965	230	212	92	1100	620	1200	463	22.9	0.150496	0	-1.1576	0
23153	22	2	2	88.7	1.63	0.3	2.8	965	230	212	92	1100	620	1200	463	22.9	0.150496	0	-1.1576	0
25050	26	4	2	88.02	3	0.3	3.2	2.7	235	874	816	1600	1100	302	1500	34.6	0.185109	0	-1.51018	0
25127	15	4	2	88.24	3	0.3	3.2	2.7	235	874	816	1600	1100	302	1500	34.6	0.185109	0	-1.51018	0
25133	9	4	2	88.24	3	0.3	3.2	2.7	235	874	816	1600	1100	302	1500	34.6	0.185109	0	-1.51018	0
25139	29	4	2	88.24	3	0.3	3.2	2.7	235	874	816	1600	1100	302	1500	34.6	0.185109	0	-1.51018	0
25144	31	4	2	88.24	3	0.3	3.2	2.7	235	874	816	1600	1100	302	1500	34.6	0.185109	0	-1.51018	0
25665	18	4	3	136.5	2.8	0.3542	3	2900	433	404	1000	1400	1600	489	1800	34.9	0.185109	0	-1.51018	0
25806	8	1	1	48.45	2.08	0.278	3.2	1200	80	380	298	645	488	503	577	33.7	0.352142	0	-1.59238	0
25813	11	1	1	48.45	2.08	0.278	3.2	1200	80	380	298	645	488	503	577	33.7	0.352142	0	-1.59238	0
25814	12	1	1	48.45	2.08	0.278	3.2	1200	80	380	298	645	488	503	577	33.7	0.352142	0	-1.59238	0
25822	4	1	1	49.47	2.08	0.278	3.2	1200	80	380	298	645	488	503	577	33.7	0.352142	0	-1.59238	0
25832	5	1	1	49.56	2.08	0.278	3.2	1200	80	380	298	645	488	503	577	33.7	0.352142	0	-1.59238	0
26477	29	3	2	87.84	3.2	0.3	3.8	3500	236	865	944	697	1000	826	325	32	-0.326666	0	-0.575383	0
26523	3	3	2	88.85	3.2	0.3	3.8	3500	236	865	944	697	1000	826	325	32	-0.326666	0	-0.575383	0
26625	8	3	2	123.98	3.2	0.3	3.8	3500	236	865	944	697	1000	826	325	32	-0.326666	0	-0.575383	0
26627	19	3	2	123.98	3.2	0.3	3.8	3500	236	865	944	697	1000	826	325	32	-0.326666	0	-0.575383	0
29319	7	1	1	68.12	3.5	0.3	3.6	526	288	779	737	659	551	614	618	17.1	2.27962	2	-0.970062	0
29320	10	1	1	68.12	3.5	0.3	3.6	526	288	779	737	659	551	614	618	17.1	2.27962	2	-0.970062	0
29338	6	1	1	68.83	3.5	0.3	3.6	526	288	779	737	659	551	614	618	17.1	2.27962	2	-0.970062	0
29339	8	1	1	68.83	3.5	0.3	3.6	526	288	779	737	659	551	614	618	17.1	2.27962	2	-0.970062	0
29342	17	1	1	68.83	3.5	0.3	3.6	526	288	779	737	659	551	614	618	17.1	2.27962	2	-0.970062	0
29355	26	1	1	69.97	3.5	0.3	3.6	526	288	779	737	659	551	614	618	17.1	2.27962	2	-0.970062	0
29366	13	1	1	69.98	3.5	0.3	3.6	526	288	779	737	659	551	614	618	17.1	2.27962	2	-0.970062	0
29397	13	2	1	75.14	3.5	0.3	3.6	526	288	779	737	659	551	614	618	17.1	2.27962	2	-0.970062	0
29408	10	2	1	75.96	3.5	0.3	3.6	526	288	779	737	659	551	614	618	17.1	2.27962	2	-0.970062	0
29409	22	2	1	75.96	3.5	0.3	3.6	526	288	779	737	659	551	614	618	17.1	2.27962	2	-0.970062	0
29450	3	2	1	78.91	3.5	0.3	3.6	526	288	779	737	659	551	614	618	17.1	2.27962	2	-0.970062	0
29475	3	2	1	81.04	3.5	0.3	3.6	526	288	779	737	659	551	614	618	17.1	2.27962	2	-0.970062	0
29518	10	2	1	84.98	3.5	0.3	3.6	526	288	779	737	659	551	614	618	17.1	2.27962	2	-0.970062	0
29519	13	2	1	84.98	3.5	0.3	3.6	526	288	779	737	659	551	614	618	17.1	2.27962	2	-0.970062	0
29521	22	2	1	84.98	3.5	0.3	3.6	526	288	779	737	659	551	614	618	17.1	2.27962	2	-0.970062	0
29557	24	2	1	85.52	3.5	0.3	3.6	526	288	779	737	659	551	614	618	17.1	2.27962	2	-0.970062	0
29569	13	2	1	86.71	3.5	0.3	3.6	526	288	779	737	659	551	614	618	17.1	2.27962	2	-0.970062	0
29579	26	2	1	86.72	3.5	0.3	3.6	526	288	779	737	659	551	614	618	17.1	2.27962	2	-0.970062	0
29590	10	2	1	86.79	3.5	0.3	3.6	526	288	779	737	659	551	614	618	17.1	2.27962	2	-0.970062	0
29605	7	2	1	86.8	3.5	0.3	3.6	526	288	779	737	659	551	614	618	17.1	2.27962	2	-0.970062	0
29631	9	2	1	87.68	3.5	0.3	3.6	526	288	779	737	659	551	614	618	17.1	2.27962	2	-0.970062	0
29633	19	2	1	87.68	3.5	0.3	3.6	526	288	779	737	659	551	614	618	17.1	2.27962	2	-0.970062	0
29660	6	2	1	87.96	3.5	0.3	3.6	526	288	779	737	659	551	614	618	17.1	2.27962	2	-0.970062	0
29661	8	2	1	87.96	3.5	0.3	3.6	526	288	779	737	659	551	614	618	17.1	2.27962	2	-0.970062	0
29664	17	2	1	87.96	3.5	0.3	3.6	526	288	779	737	659	551	614	618	17.1	2.27962	2	-0.970062	0
29675	9	3	2	88.17	3.5	0.3	3.6	526	288	779	737	659	551	614	618	17.1	2.27962	2	-0.970062	0
29677	19	3	2	88.17	3.5	0.3	3.6	526	288	779	737	659	551	614	618	17.1	2.27962	2	-0.970062	0
29749	24	4	2	89.36	3.5	0.3	3.6	526	288	779	737	659	551	614	618	17.1	2.27962	2	-0.970062	0
29815	15	5	2	156.55	3.5	0.3	3.6	526	288	779	737	659	551	614	618	17.1	2.27962	2	-0.970062	0
29822	5	6	4	181.44	3.5	0.3	3.6	526	288	779	737	659	551	614	618	17.1	2.27962	2	-0.970062	0
30572	24	3	2	85.19	6.88	0.35	3.8	861	133	360	602	780	1100	1100	293	3.8	8.20459	3	5.35679	3
30697	24	3	2	87.58	6.88	0.35	3.8	861	133	360	602	780	1100	1100	293	3.8	8.20459	3	5.35679	3
30700	34	3	2	87.58	6.88	0.35	3.8	861	133	360	602	780	1100	1100	293	3.8	8.20459	3	5.35679	3
30702	37	3	2	87.58	6.88	0.35	3.8	861	133	360	602	780	1100	1100	293	3.8	8.20459	3	5.35679	3
30812	41	4	2	120.1	6.88	0.35	3.8	861	133	360	602	780	1100	1100	293	3.8	8.20459	3	5.35679	3
30813	42	4	2	120.1	6.88	0.35	3.8	861	133	360	602	780	1100	1100	293	3.8	8.20459	3	5.35679	3
30854	38	4	2	124.61	6.88	0.35	3.8	861	133	360	602	780	1100	1100	293	3.8	8.20459	3	5.35679	3
30857	45	4	2	124.61	6.88	0.35	3.8	861	133	360	602	780	1100	1100	293	3.8	8.20459	3	5.35679	3
30947	41	4	2	143.15	6.88	0.35	3.8	861	133	360	602	780	1100	1100	293	3.8	8.20459	3	5.35679	3
31033	40	5	2	191.53	6.88	0.35	3.8	861	133	360	602	780	1100	1100	293	3.8	8.20459	3	5.35679	3
35163	16	3	1	87.44	3.2	0.4	3.5	1400	138	855	381	823	1200	1300	644	15.9	-0.130749	0	2.154	2
35274	10	3	2	88.61	3.2	0.4	3.5	1400	138	855	381	823	1200	1300	644	15.9	-0.130749	0	2.154	2
35278	19	3	2	88.61	3.2	0.4	3.5	1400	138	855	381	823	1200	1300	644	15.9	-0.130749	0	2.154	2
35279	20	3	2	88.61	3.2	0.4	3.5	1400	138	855	381	823	1200	1300	644	15.9	-0.130749	0	2.154	2
35281	29	3	2	88.61	3.2	0.4	3.5	1400	138	855	381	823	1200	1300	644	15.9	-0.130749	0	2.154	2
35358	4	3	1	88.71	3.2	0.4	3.5	1400	138	855	381	823	1200	1300	644	15.9	-0.130749	0	2.154	2
35359	17	3	1	88.71	3.2	0.4	3.5	1400	138	855	381	823	1200	1300	644	15.9	-0.130749	0	2.154	2
35365	31	3	1	88.71	3.2	0.4	3.5	1400	138	855	381	823	1200	1300	644	15.9	-0.130749	0	2.154	2
35366	32	3	1	88.71	3.2	0.4	3.5	1400	138	855	381	823	1200	1300	644	15.9	-0.130749	0	2.154	2
35442	11	3	1	88.77	3.2	0.4	3.5	1400	138	855	381	823	1200	1300	644	15.9	-0.130749	0	2.154	2
35507	28	3	1	88.85	3.2	0.4	3.5	1400	138	855	381	823	1200	1300	644	15.9	-0.130749	0	2.154	2
35651	15	3	1	89.06	3.2	0.4	3.5	1400	138	855	381	823	1200	1300	644	15.9	-0.130749	0	2.154	2
35652	25	3	1	89.06	3.2	0.4	3.5	1400	138	855	381	823	1200	1300	644	15.9	-0.130749	0	2.154	2
35779	11	3	1	89.21	3.2	0.4	3.5	1400	138	855	381	823	1200	1300	644	15.9	-0.130749	0	2.154	2
36134	9	3	1	89.58	3.2	0.4	3.5	1400	138	855	381	823	1200	1300	644	15.9	-0.130749	0	2.154	2
36233	20	4	2	142.75	3.2	0.4	3.5	1400	138	855	381	823	1200	1300	644	15.9	-0.130749	0	2.154	2
40430	14	3	2	86.26	5.49	0.2	3	7400	185	281	229	1300	1200	764	1100	38.6	-0.569681	0	-1.74774	-1
41437	22	3	2	77.87	3.91	0.3	3.5	8200	265	389	307	993	2000	1500	755	37.5	-0.578158	0	-1.66394	-1
41686	4	4	1	88.16	3.91	0.3	3.5	8200	265	389	307	993	2000	1500	755	37.5	-0.578158	0	-1.66394	-1
41712	5	4	1	88.18	3.91	0.3	3.5	8200	265	389	307	993	2000	1500	755	37.5	-0.578158	0	-1.66394	-1
41714	19	4	1	88.18	3.91	0.3	3.5	8200	265	389	307	993	2000	1500	755	37.5	-0.578158	0	-1.66394	-1
41859	14	4	1	88.24	3.91	0.3	3.5	8200	265	389	307	993	2000	1500	755	37.5	-0.578158	0	-1.66394	-1
41873	6	4	1	88.24	3.91	0.3	3.5	8200	265	389	307	993	2000	1500	755	37.5	-0.578158	0	-1.66394	-1
41994	5	4	1	88.29	3.91	0.3	3.5	8200	265	389	307	993	2000	1500	755	37.5	-0.578158	0	-1.66394	-1
42068	14	4	1	88.32	3.91	0.3	3.5	8200	265	389	307	993	2000	1500	755	37.5	-0.578158	0	-1.66394	-1
42184	28	4	1	88.46	3.91	0.3	3.5	8200	265	389	307	993	2000	1500	755	37.5	-0.578158	0	-1.66394	-1
42210	7	4	1	88.52	3.91	0.3	3.5	8200	265	389	307	993	2000	1500	755	37.5	-0.578158	0	-1.66394	-1
42236	4	4	1	88.79	3.91	0.3	3.5	8200	265	389	307	993	2000	1500	755	37.5	-0.578158	0	-1.66394	-1
42569	13	4	1	89.11	3.91	0.3	3.5	8200	265	389	307	993	2000	1500	755	37.5	-0.578158	0	-1.66394	-1
42638	4	4	1	89.14	3.91	0.3	3.5	8200	265	389	307	993	2000	1500	755	37.5	-0.578158	0	-1.66394	-1
42693	25	4	1	89.19	3.91	0.3	3.5	8200	265	389	307	993	2000	1500	755	37.5	-0.578158	0	-1.66394	-1
43685	20	4	1	88.58	3.91	0.3	3.5	8200	265	389	307	993	2000	1500	755	37.5	-0.578158	0	-1.66394	-1
43746	31	4	1	88.64	3.91	0.3	3.5	8200	265	389	307	993	2000	1500	755	37.5	-0.578158	0	-1.66394	-1
44036	11	4	1	88.97	3.91	0.3	3.5	8200	265	389	307	993	2000	1500	755	37.5	-0.578158	0	-1.66394	-1
44728	5	3	1	88.78	3.37	0.3	3.6	7200	210	278	1000	339	2300	329	705	40.4	-0.561831	0	-1.75168	-1
45354	24	4	3	183.58	5.19	0.3	6.5	2400	62	1200	1300	989	1500	1200	625	7	5.88048	3	5.58572	3
45367	21	4	3	183.62	5.19	0.3	6.5	2400	62	1200	1300	989	1500	1200	625	7	5.88048	3	5.58572	3
45385	32	4	3	183.79	5.19	0.3	6.5	2400	62	1200	1300	989	1500	1200	625	7	5.88048	3	5.58572	3
45386	33	4	3	183.79	5.19	0.3	6.5	2400	62	1200	1300	989	1500	1200	625	7	5.88048	3	5.58572	3
45387	34	4	3	183.79	5.19	0.3	6.5	2400	62	1200	1300	989	1500	1200	625	7	5.88048	3	5.58572	3
45424	29	4	3	187.67	5.19	0.3	6.5	2400	62	1200	1300	989	1500	1200	625	7	5.88048	3	5.58572	3
45440	30	4	3	189.15	5.19	0.3	6.5	2400	62	1200	1300	989	1500	1200	625	7	5.88048	3	5.58572	3
46977	18	2	1	92.72	5.38	0.3	6.2	431	263	337	623	610	151	672	1000	8.2	5.79744	3	6.34321	3
46986	12	2	1	92.85	5.38	0.3	6.2	431	263	337	623	610	151	672	1000	8.2	5.79744	3	6.34321	3
46992	5	2	1	92.96	5.38	0.3	6.2	431	263	337	623	610	151	672	1000	8.2	5.79744	3	6.34321	3
47015	17	2	1	98.16	5.38	0.3	6.2	431	263	337	623	610	151	672	1000	8.2	5.79744	3	6.34321	3
47065	12	4	2	220.16	5.38	0.3	6.2	431	263	337	623	610	151	672	1000	8.2	5.79744	3	6.34321	3
47071	22	4	2	220.35	5.38	0.3	6.2	431	263	337	623	610	151	672	1000	8.2	5.79744	3	6.34321	3
47075	34	4	2	220.53	5.38	0.3	6.2	431	263	337	623	610	151	672	1000	8.2	5.79744	3	6.34321	3
47076	32	4	2	220.53	5.38	0.3	6.2	431	263	337	623	610	151	672	1000	8.2	5.79744	3	6.34321	3
47078	26	4	2	220.53	5.38	0.3	6.2	431	263	337	623	610	151	672	1000	8.2	5.79744	3	6.34321	3
47085	34	4	2	220.77	5.38	0.3	6.2	431	263	337	623	610	151	672	1000	8.2	5.79744	3	6.34321	3
47086	28	4	2	220.77	5.38	0.3	6.2	431	263	337	623	610	151	672	1000	8.2	5.79744	3	6.34321	3
47122	27	4	2	222.5	5.38	0.3	6.2	431	263	337	623	610	151	672	1000	8.2	5.79744	3	6.34321	3
47696	38	3	2	111.74	4.8	0.35	3.5	875	419	545	1100	1500	1400	799	1600	16.4	-1.02086	0	3.22554	3
47699	43	3	2	111.74	4.8	0.35	3.5	875	419	545	1100	1500	1400	799	1600	16.4	-1.02086	0	3.22554	3
47719	19	3	2	112.57	4.8	0.35	3.5	875	419	545	1100	1500	1400	799	1600	16.4	-1.02086	0	3.22554	3
47779	28	3	2	126.53	4.8	0.35	3.5	875	419	545	1100	1500	1400	799	1600	16.4	-1.02086	0	3.22554	3
47789	31	3	2	126.61	4.8	0.35	3.5	875	419	545	1100	1500	1400	799	1600	16.4	-1.02086	0	3.22554	3
47811	16	3	2	129.39	4.8	0.35	3.5	875	419	545	1100	1500	1400	799	1600	16.4	-1.02086	0	3.22554	3
47884	8	4	3	171.86	4.8	0.35	3.5	875	419	545	1100	1500	1400	799	1600	16.4	-1.02086	0	3.22554	3
47981	20	4	4	191.62	4.8	0.35	3.5	875	419	545	1100	1500	1400	799	1600	16.4	-1.02086	0	3.22554	3
47999	6	4	4	192.05	4.8	0.35	3.5	875	419	545	1100	1500	1400	799	1600	16.4	-1.02086	0	3.22554	3
48001	16	4	4	192.05	4.8	0.35	3.5	875	419	545	1100	1500	1400	799	1600	16.4	-1.02086	0	3.22554	3
48072	42	5	4	250.1	4.8	0.35	3.5	875	419	545	1100	1500	1400	799	1600	16.4	-1.02086	0	3.22554	3
49665	20	5	2	167.59	3.2	0.3	3.9	408	138	194	1000	544	381	636	1000	15.9	-0.894956	0	3.19399	3
50056	24	2	1	66.74	5.5	0.3	3.5	962	189	658	195	550	292	1200	565	24	1.29037	0	-0.601912	0
50081	24	2	1	72.92	5.5	0.3	3.5	962	189	658	195	550	292	1200	565	24	1.29037	0	-0.601912	0
50210	13	3	2	89.13	5.5	0.3	3.5	962	189	658	195	550	292	1200	565	24	1.29037	0	-0.601912	0
50212	24	3	2	89.13	5.5	0.3	3.5	962	189	658	195	550	292	1200	565	24	1.29037	0	-0.601912	0
50268	13	4	2	139.66	5.5	0.3	3.5	962	189	658	195	550	292	1200	565	24	1.29037	0	-0.601912	0
50820	27	3	2	89.46	4.8	0.35	4	2000	142	419	412	743	1400	1200	533	20	2.21934	2	-0.538949	0
50972	9	3	2	87.29	5.38	0.3	3.9	625	50	114	164	207	786	814	278	9.2	2.09123	2	-0.746942	0
50982	10	3	2	87.91	5.38	0.3	3.9	625	50	114	164	207	786	814	278	9.2	2.09123	2	-0.746942	0
51017	26	3	2	88.19	5.38	0.3	3.9	625	50	114	164	207	786	814	278	9.2	2.09123	2	-0.746942	0
51018	26	3	2	88.19	5.38	0.3	3.9	625	50	114	164	207	786	814	278	9.2	2.09123	2	-0.746942	0
51023	31	3	2	88.22	5.38	0.3	3.9	625	50	114	164	207	786	814	278	9.2	2.09123	2	-0.746942	0
51024	39	3	2	88.22	5.38	0.3	3.9	625	50	114	164	207	786	814	278	9.2	2.09123	2	-0.746942	0
51039	8	3	2	88.25	5.38	0.3	3.9	625	50	114	164	207	786	814	278	9.2	2.09123	2	-0.746942	0
51040	8	3	2	88.25	5.38	0.3	3.9	625	50	114	164	207	786	814	278	9.2	2.09123	2	-0.746942	0
51048	28	3	2	88.34	5.38	0.3	3.9	625	50	114	164	207	786	814	278	9.2	2.09123	2	-0.746942	0
51049	30	3	2	88.34	5.38	0.3	3.9	625	50	114	164	207	786	814	278	9.2	2.09123	2	-0.746942	0
51050	38	3	2	88.34	5.38	0.3	3.9	625	50	114	164	207	786	814	278	9.2	2.09123	2	-0.746942	0
51051	38	3	2	88.34	5.38	0.3	3.9	625	50	114	164	207	786	814	278	9.2	2.09123	2	-0.746942	0
51071	22	3	2	88.4	5.38	0.3	3.9	625	50	114	164	207	786	814	278	9.2	2.09123	2	-0.746942	0
51072	26	3	2	88.4	5.38	0.3	3.9	625	50	114	164	207	786	814	278	9.2	2.09123	2	-0.746942	0
51081	21	3	2	88.47	5.38	0.3	3.9	625	50	114	164	207	786	814	278	9.2	2.09123	2	-0.746942	0
51085	12	3	2	88.51	5.38	0.3	3.9	625	50	114	164	207	786	814	278	9.2	2.09123	2	-0.746942	0
51089	16	3	2	88.51	5.38	0.3	3.9	625	50	114	164	207	786	814	278	9.2	2.09123	2	-0.746942	0
51091	18	3	2	88.51	5.38	0.3	3.9	625	50	114	164	207	786	814	278	9.2	2.09123	2	-0.746942	0
51101	18	3	2	88.54	5.38	0.3	3.9	625	50	114	164	207	786	814	278	9.2	2.09123	2	-0.746942	0
51103	26	3	2	88.54	5.38	0.3	3.9	625	50	114	164	207	786	814	278	9.2	2.09123	2	-0.746942	0
51120	19	3	2	88.61	5.38	0.3	3.9	625	50	114	164	207	786	814	278	9.2	2.09123	2	-0.746942	0
51125	9	3	2	88.76	5.38	0.3	3.9	625	50	114	164	207	786	814	278	9.2	2.09123	2	-0.746942	0
51134	17	3	2	89.02	5.38	0.3	3.9	625	50	114	164	207	786	814	278	9.2	2.09123	2	-0.746942	0
51136	23	3	2	89.02	5.38	0.3	3.9	625	50	114	164	207	786	814	278	9.2	2.09123	2	-0.746942	0
51150	32	3	2	89.06	5.38	0.3	3.9	625	50	114	164	207	786	814	278	9.2	2.09123	2	-0.746942	0
51186	33	3	2	89.57	5.38	0.3	3.9	625	50	114	164	207	786	814	278	9.2	2.09123	2	-0.746942	0
51197	22	5	2	137.59	5.38	0.3	3.9	625	50	114	164	207	786	814	278	9.2	2.09123	2	-0.746942	0
52564	31	3	2	148.48	5.4	0.3	7.3	113	114	510	332	364	1100	789	491	19.3	3.99508	3	0.00206574	0
52787	7	6	4	220.8	5.4	0.3	7.3	113	114	510	332	364	1100	789	491	19.3	3.99508	3	0.00206574	0
56655	31	4	3	226.94	7.5	0.25	5.5	89	74	177	313	407	889	276	620	19.7	4.39894	3	2.62756	3
56681	7	5	3	255	7.5	0.25	5.5	89	74	177	313	407	889	276	620	19.7	4.39894	3	2.62756	3
3457	33	3	2	88.32	2.5	0.3	3.8	3600	69	945	508	256	1200	1100	402	32.5	0.226553	0	1.63773	0
7505	3	2	1	74.46	3.9	0.3	2.5	25200	703	1000	697	1500	983	1700	1100	51.4	-1.69025	-1	-1.36274	0
7546	15	3	1	86.66	3.9	0.3	2.5	25200	703	1000	697	1500	983	1700	1100	51.4	-1.69025	-1	-1.36274	0
7584	9	2	2	89.43	3.9	0.3	2.5	25200	703	1000	697	1500	983	1700	1100	51.4	-1.69025	-1	-1.36274	0
7585	13	2	2	89.5	3.9	0.3	2.5	25200	703	1000	697	1500	983	1700	1100	51.4	-1.69025	-1	-1.36274	0
7586	13	2	2	89.5	3.9	0.3	2.5	25200	703	1000	697	1500	983	1700	1100	51.4	-1.69025	-1	-1.36274	0
7598	17	2	2	89.62	3.9	0.3	2.5	25200	703	1000	697	1500	983	1700	1100	51.4	-1.69025	-1	-1.36274	0
7618	5	1	1	64.34	3.9	0.3	2.5	25200	703	1000	697	1500	983	1700	1100	51.4	-1.69025	-1	-1.36274	0
7625	9	2	1	74.77	3.9	0.3	2.5	25200	703	1000	697	1500	983	1700	1100	51.4	-1.69025	-1	-1.36274	0
7634	13	3	1	80.23	3.9	0.3	2.5	25200	703	1000	697	1500	983	1700	1100	51.4	-1.69025	-1	-1.36274	0
8270	22	1	1	53.28	6.9	0.3	3	1300	106	965	641	802	3600	1500	547	30.3	-0.80202	0	-0.955475	0
8289	21	1	1	53.29	6.9	0.3	3	1300	106	965	641	802	3600	1500	547	30.3	-0.80202	0	-0.955475	0
8310	21	2	1	67.72	6.9	0.3	3	1300	106	965	641	802	3600	1500	547	30.3	-0.80202	0	-0.955475	0
8340	22	2	1	74	6.9	0.3	3	1300	106	965	641	802	3600	1500	547	30.3	-0.80202	0	-0.955475	0
8433	24	3	2	118.99	6.9	0.3	3	1300	106	965	641	802	3600	1500	547	30.3	-0.80202	0	-0.955475	0
8434	27	3	2	118.99	6.9	0.3	3	1300	106	965	641	802	3600	1500	547	30.3	-0.80202	0	-0.955475	0
8504	20	4	3	169.58	6.9	0.3	3	1300	106	965	641	802	3600	1500	547	30.3	-0.80202	0	-0.955475	0
8547	11	4	3	171.76	6.9	0.3	3	1300	106	965	641	802	3600	1500	547	30.3	-0.80202	0	-0.955475	0
8549	28	4	3	171.76	6.9	0.3	3	1300	106	965	641	802	3600	1500	547	30.3	-0.80202	0	-0.955475	0
8743	27	2	1	88.32	6.9	0.3	3	1300	106	965	641	802	3600	1500	547	30.3	-0.80202	0	-0.955475	0
10540	15	3	1	81.12	4	0.35	3.98	13.1	608	998	1900	2700	773	1700	878	32	-1.6262	0	-1.68736	-1
10659	10	3	1	87.83	4	0.35	3.98	13.1	608	998	1900	2700	773	1700	878	32	-1.6262	0	-1.68736	-1
10939	15	4	2	125.97	4	0.35	3.98	13.1	608	998	1900	2700	773	1700	878	32	-1.6262	0	-1.68736	-1
11217	23	3	1	83.2	4	0.35	3.98	13.1	608	998	1900	2700	773	1700	878	32	-1.6262	0	-1.68736	-1
13137	12	3	2	85.87	6.48	0.4	3.2	6000	109	418	142	2000	263	712	685	38.8	-0.491188	0	-1.33169	0
13138	13	3	2	85.87	6.48	0.4	3.2	6000	109	418	142	2000	263	712	685	38.8	-0.491188	0	-1.33169	0
13139	14	3	2	85.87	6.48	0.4	3.2	6000	109	418	142	2000	263	712	685	38.8	-0.491188	0	-1.33169	0
13145	22	3	2	85.87	6.48	0.4	3.2	6000	109	418	142	2000	263	712	685	38.8	-0.491188	0	-1.33169	0
13150	30	3	2	85.87	6.48	0.4	3.2	6000	109	418	142	2000	263	712	685	38.8	-0.491188	0	-1.33169	0
13151	31	3	2	85.88	6.48	0.4	3.2	6000	109	418	142	2000	263	712	685	38.8	-0.491188	0	-1.33169	0
13196	18	4	2	88.57	6.48	0.4	3.2	6000	109	418	142	2000	263	712	685	38.8	-0.491188	0	-1.33169	0
13198	22	4	2	88.57	6.48	0.4	3.2	6000	109	418	142	2000	263	712	685	38.8	-0.491188	0	-1.33169	0
13200	25	4	2	88.57	6.48	0.4	3.2	6000	109	418	142	2000	263	712	685	38.8	-0.491188	0	-1.33169	0
13204	29	4	2	88.57	6.48	0.4	3.2	6000	109	418	142	2000	263	712	685	38.8	-0.491188	0	-1.33169	0
13221	15	4	2	88.65	6.48	0.4	3.2	6000	109	418	142	2000	263	712	685	38.8	-0.491188	0	-1.33169	0
13224	18	4	2	88.65	6.48	0.4	3.2	6000	109	418	142	2000	263	712	685	38.8	-0.491188	0	-1.33169	0
13228	23	4	2	88.65	6.48	0.4	3.2	6000	109	418	142	2000	263	712	685	38.8	-0.491188	0	-1.33169	0
13232	28	4	2	88.65	6.48	0.4	3.2	6000	109	418	142	2000	263	712	685	38.8	-0.491188	0	-1.33169	0
13246	10	4	2	88.72	6.48	0.4	3.2	6000	109	418	142	2000	263	712	685	38.8	-0.491188	0	-1.33169	0
13251	21	4	2	88.72	6.48	0.4	3.2	6000	109	418	142	2000	263	712	685	38.8	-0.491188	0	-1.33169	0
13257	29	4	2	88.72	6.48	0.4	3.2	6000	109	418	142	2000	263	712	685	38.8	-0.491188	0	-1.33169	0
13261	31	4	2	88.73	6.48	0.4	3.2	6000	109	418	142	2000	263	712	685	38.8	-0.491188	0	-1.33169	0
13353	11	4	2	89.77	6.48	0.4	3.2	6000	109	418	142	2000	263	712	685	38.8	-0.491188	0	-1.33169	0
13363	27	4	2	89.77	6.48	0.4	3.2	6000	109	418	142	2000	263	712	685	38.8	-0.491188	0	-1.33169	0
13811	16	2	1	88.25	1.16	0.567	4.58	4100	660	1000	1100	806	2600	988	1100	22.4	-0.908143	0	-0.595413	0
13812	16	2	1	88.25	1.16	0.567	4.58	4100	660	1000	1100	806	2600	988	1100	22.4	-0.908143	0	-0.595413	0
16536	30	4	2	135.82	4.8	0.3	3.5	14300	244	367	462	497	942	649	259	32.9	-1.73703	-1	-1.61017	0
17741	21	4	2	126.02	4.2	0.2507	3.6	588	151	332	297	636	644	319	203	19.7	-0.791883	0	-0.491146	0
17761	27	4	2	126.08	4.2	0.2507	3.6	588	151	332	297	636	644	319	203	19.7	-0.791883	0	-0.491146	0
23262	23	2	1	76.9	3.58	0.3	3.5	652	112	750	828	1100	2100	2600	726	28.3	-0.875668	0	-1.15279	0
23271	19	2	1	76.9	3.58	0.3	3.5	652	112	750	828	1100	2100	2600	726	28.3	-0.875668	0	-1.15279	0
23282	17	2	1	76.9	3.58	0.3	3.5	652	112	750	828	1100	2100	2600	726	28.3	-0.875668	0	-1.15279	0
23290	15	2	1	76.9	3.58	0.3	3.5	652	112	750	828	1100	2100	2600	726	28.3	-0.875668	0	-1.15279	0
23381	28	3	2	87.84	3.58	0.3	3.5	652	112	750	828	1100	2100	2600	726	28.3	-0.875668	0	-1.15279	0
23385	19	3	2	87.84	3.58	0.3	3.5	652	112	750	828	1100	2100	2600	726	28.3	-0.875668	0	-1.15279	0
23401	13	3	2	88.05	3.58	0.3	3.5	652	112	750	828	1100	2100	2600	726	28.3	-0.875668	0	-1.15279	0
23452	18	3	2	88.47	3.58	0.3	3.5	652	112	750	828	1100	2100	2600	726	28.3	-0.875668	0	-1.15279	0
23454	26	3	2	88.47	3.58	0.3	3.5	652	112	750	828	1100	2100	2600	726	28.3	-0.875668	0	-1.15279	0
23456	28	3	2	88.47	3.58	0.3	3.5	652	112	750	828	1100	2100	2600	726	28.3	-0.875668	0	-1.15279	0
23498	29	3	2	88.57	3.58	0.3	3.5	652	112	750	828	1100	2100	2600	726	28.3	-0.875668	0	-1.15279	0
23502	15	3	2	88.57	3.58	0.3	3.5	652	112	750	828	1100	2100	2600	726	28.3	-0.875668	0	-1.15279	0
23513	15	3	2	88.57	3.58	0.3	3.5	652	112	750	828	1100	2100	2600	726	28.3	-0.875668	0	-1.15279	0
23537	28	3	2	88.68	3.58	0.3	3.5	652	112	750	828	1100	2100	2600	726	28.3	-0.875668	0	-1.15279	0
23571	16	3	2	119.85	3.58	0.3	3.5	652	112	750	828	1100	2100	2600	726	28.3	-0.875668	0	-1.15279	0
23600	25	4	2	145.92	3.58	0.3	3.5	652	112	750	828	1100	2100	2600	726	28.3	-0.875668	0	-1.15279	0
23758	26	2	1	81.75	3	0.3	2.9	3500	195	241	709	879	1700	1100	300	34.5	-0.103701	0	-1.38884	0
23816	18	3	1	81.79	3	0.3	2.9	3500	195	241	709	879	1700	1100	300	34.5	-0.103701	0	-1.38884	0
23818	3	3	1	81.79	3	0.3	2.9	3500	195	241	709	879	1700	1100	300	34.5	-0.103701	0	-1.38884	0
23853	26	3	1	81.85	3	0.3	2.9	3500	195	241	709	879	1700	1100	300	34.5	-0.103701	0	-1.38884	0
23877	10	3	1	82.11	3	0.3	2.9	3500	195	241	709	879	1700	1100	300	34.5	-0.103701	0	-1.38884	0
23878	11	3	1	82.11	3	0.3	2.9	3500	195	241	709	879	1700	1100	300	34.5	-0.103701	0	-1.38884	0
23925	8	3	1	82.16	3	0.3	2.9	3500	195	241	709	879	1700	1100	300	34.5	-0.103701	0	-1.38884	0
23927	18	3	1	82.16	3	0.3	2.9	3500	195	241	709	879	1700	1100	300	34.5	-0.103701	0	-1.38884	0
23928	19	3	1	82.16	3	0.3	2.9	3500	195	241	709	879	1700	1100	300	34.5	-0.103701	0	-1.38884	0
23929	29	3	1	82.16	3	0.3	2.9	3500	195	241	709	879	1700	1100	300	34.5	-0.103701	0	-1.38884	0
23950	21	3	1	82.22	3	0.3	2.9	3500	195	241	709	879	1700	1100	300	34.5	-0.103701	0	-1.38884	0
23951	26	3	1	82.22	3	0.3	2.9	3500	195	241	709	879	1700	1100	300	34.5	-0.103701	0	-1.38884	0
23952	24	3	1	82.22	3	0.3	2.9	3500	195	241	709	879	1700	1100	300	34.5	-0.103701	0	-1.38884	0
23982	10	3	1	87.01	3	0.3	2.9	3500	195	241	709	879	1700	1100	300	34.5	-0.103701	0	-1.38884	0
23984	26	3	1	87.01	3	0.3	2.9	3500	195	241	709	879	1700	1100	300	34.5	-0.103701	0	-1.38884	0
24038	27	4	2	87.06	3	0.3	2.9	3500	195	241	709	879	1700	1100	300	34.5	-0.103701	0	-1.38884	0
24039	31	4	2	87.06	3	0.3	2.9	3500	195	241	709	879	1700	1100	300	34.5	-0.103701	0	-1.38884	0
24040	32	4	2	87.06	3	0.3	2.9	3500	195	241	709	879	1700	1100	300	34.5	-0.103701	0	-1.38884	0
24080	2	4	2	88.79	3	0.3	2.9	3500	195	241	709	879	1700	1100	300	34.5	-0.103701	0	-1.38884	0
24112	28	4	2	89.45	3	0.3	2.9	3500	195	241	709	879	1700	1100	300	34.5	-0.103701	0	-1.38884	0
24113	29	4	2	89.45	3	0.3	2.9	3500	195	241	709	879	1700	1100	300	34.5	-0.103701	0	-1.38884	0
25345	6	2	1	77.67	2.8	0.3542	3	2900	433	404	1000	1400	1600	489	1800	34.9	0.185109	0	-1.51018	0
25348	27	2	1	77.67	2.8	0.3542	3	2900	433	404	1000	1400	1600	489	1800	34.9	0.185109	0	-1.51018	0
25349	30	2	1	77.67	2.8	0.3542	3	2900	433	404	1000	1400	1600	489	1800	34.9	0.185109	0	-1.51018	0
25440	7	3	1	81.57	2.8	0.3542	3	2900	433	404	1000	1400	1600	489	1800	34.9	0.185109	0	-1.51018	0
27797	27	3	2	89.47	4.35	0.3	3.2	272	153	344	807	669	1000	963	641	32.7	0.352142	0	-1.60415	0
39350	18	3	1	81.6	4.04	0.45	3	7200	75	632	328	3300	3100	539	234	20.8	-1.33253	0	0.551745	0
39476	9	5	2	123.74	4.04	0.45	3	7200	75	632	328	3300	3100	539	234	20.8	-1.33253	0	0.551745	0
39478	23	5	2	123.74	4.04	0.45	3	7200	75	632	328	3300	3100	539	234	20.8	-1.33253	0	0.551745	0
41491	15	3	2	77.92	3.91	0.3	3.5	8200	265	389	307	993	2000	1500	755	37.5	-0.578158	0	-1.66394	-1
41610	11	3	2	77.99	3.91	0.3	3.5	8200	265	389	307	993	2000	1500	755	37.5	-0.578158	0	-1.66394	-1
41640	8	4	1	88.13	3.91	0.3	3.5	8200	265	389	307	993	2000	1500	755	37.5	-0.578158	0	-1.66394	-1
41687	12	4	1	88.16	3.91	0.3	3.5	8200	265	389	307	993	2000	1500	755	37.5	-0.578158	0	-1.66394	-1
41689	6	4	1	88.16	3.91	0.3	3.5	8200	265	389	307	993	2000	1500	755	37.5	-0.578158	0	-1.66394	-1
41767	19	4	1	88.21	3.91	0.3	3.5	8200	265	389	307	993	2000	1500	755	37.5	-0.578158	0	-1.66394	-1
41980	25	4	1	88.29	3.91	0.3	3.5	8200	265	389	307	993	2000	1500	755	37.5	-0.578158	0	-1.66394	-1
42179	8	4	1	88.46	3.91	0.3	3.5	8200	265	389	307	993	2000	1500	755	37.5	-0.578158	0	-1.66394	-1
42183	24	4	1	88.46	3.91	0.3	3.5	8200	265	389	307	993	2000	1500	755	37.5	-0.578158	0	-1.66394	-1
42294	6	4	1	88.99	3.91	0.3	3.5	8200	265	389	307	993	2000	1500	755	37.5	-0.578158	0	-1.66394	-1
42348	11	4	1	89.03	3.91	0.3	3.5	8200	265	389	307	993	2000	1500	755	37.5	-0.578158	0	-1.66394	-1
42550	9	4	1	89.11	3.91	0.3	3.5	8200	265	389	307	993	2000	1500	755	37.5	-0.578158	0	-1.66394	-1
42561	27	4	1	89.11	3.91	0.3	3.5	8200	265	389	307	993	2000	1500	755	37.5	-0.578158	0	-1.66394	-1
42636	26	4	1	89.14	3.91	0.3	3.5	8200	265	389	307	993	2000	1500	755	37.5	-0.578158	0	-1.66394	-1
42697	31	4	1	89.19	3.91	0.3	3.5	8200	265	389	307	993	2000	1500	755	37.5	-0.578158	0	-1.66394	-1
43907	16	4	1	88.92	3.91	0.3	3.5	8200	265	389	307	993	2000	1500	755	37.5	-0.578158	0	-1.66394	-1
44216	19	4	1	89.6	3.91	0.3	3.5	8200	265	389	307	993	2000	1500	755	37.5	-0.578158	0	-1.66394	-1
44359	32	4	1	88.79	3.91	0.3	3.5	8200	265	389	307	993	2000	1500	755	37.5	-0.578158	0	-1.66394	-1
44402	3	4	1	88.91	3.91	0.3	3.5	8200	265	389	307	993	2000	1500	755	37.5	-0.578158	0	-1.66394	-1
45316	14	3	2	156.81	5.19	0.3	6.5	2400	62	1200	1300	989	1500	1200	625	7	5.88048	3	5.58572	3
45375	28	4	3	183.69	5.19	0.3	6.5	2400	62	1200	1300	989	1500	1200	625	7	5.88048	3	5.58572	3
45425	32	4	3	187.67	5.19	0.3	6.5	2400	62	1200	1300	989	1500	1200	625	7	5.88048	3	5.58572	3
48298	39	3	2	85.29	5.5	0.39	4	221	265	1700	667	3700	537	160	790	13.7	0.187621	0	3.31823	3
48301	33	3	2	85.29	5.5	0.39	4	221	265	1700	667	3700	537	160	790	13.7	0.187621	0	3.31823	3
48392	6	3	2	87.82	5.5	0.39	4	221	265	1700	667	3700	537	160	790	13.7	0.187621	0	3.31823	3
48402	7	3	2	87.91	5.5	0.39	4	221	265	1700	667	3700	537	160	790	13.7	0.187621	0	3.31823	3
48687	24	3	2	89.04	5.5	0.39	4	221	265	1700	667	3700	537	160	790	13.7	0.187621	0	3.31823	3
48704	10	3	2	89.35	5.5	0.39	4	221	265	1700	667	3700	537	160	790	13.7	0.187621	0	3.31823	3
48749	27	3	2	89.46	5.5	0.39	4	221	265	1700	667	3700	537	160	790	13.7	0.187621	0	3.31823	3
48750	26	3	2	89.46	5.5	0.39	4	221	265	1700	667	3700	537	160	790	13.7	0.187621	0	3.31823	3
48754	18	3	2	89.46	5.5	0.39	4	221	265	1700	667	3700	537	160	790	13.7	0.187621	0	3.31823	3
50940	21	3	1	84.37	5.38	0.3	3.9	625	50	114	164	207	786	814	278	9.2	2.09123	2	-0.746942	0
50968	3	3	2	87.11	5.38	0.3	3.9	625	50	114	164	207	786	814	278	9.2	2.09123	2	-0.746942	0
50981	8	3	2	87.91	5.38	0.3	3.9	625	50	114	164	207	786	814	278	9.2	2.09123	2	-0.746942	0
50987	21	3	2	87.92	5.38	0.3	3.9	625	50	114	164	207	786	814	278	9.2	2.09123	2	-0.746942	0
50989	25	3	2	87.92	5.38	0.3	3.9	625	50	114	164	207	786	814	278	9.2	2.09123	2	-0.746942	0
50990	25	3	2	87.92	5.38	0.3	3.9	625	50	114	164	207	786	814	278	9.2	2.09123	2	-0.746942	0
51016	24	3	2	88.19	5.38	0.3	3.9	625	50	114	164	207	786	814	278	9.2	2.09123	2	-0.746942	0
51102	20	3	2	88.54	5.38	0.3	3.9	625	50	114	164	207	786	814	278	9.2	2.09123	2	-0.746942	0
51119	13	3	2	88.61	5.38	0.3	3.9	625	50	114	164	207	786	814	278	9.2	2.09123	2	-0.746942	0
51137	23	3	2	89.02	5.38	0.3	3.9	625	50	114	164	207	786	814	278	9.2	2.09123	2	-0.746942	0
51148	28	3	2	89.06	5.38	0.3	3.9	625	50	114	164	207	786	814	278	9.2	2.09123	2	-0.746942	0
51149	32	3	2	89.06	5.38	0.3	3.9	625	50	114	164	207	786	814	278	9.2	2.09123	2	-0.746942	0
51151	34	3	2	89.06	5.38	0.3	3.9	625	50	114	164	207	786	814	278	9.2	2.09123	2	-0.746942	0
51184	27	3	2	89.57	5.38	0.3	3.9	625	50	114	164	207	786	814	278	9.2	2.09123	2	-0.746942	0
51185	31	3	2	89.57	5.38	0.3	3.9	625	50	114	164	207	786	814	278	9.2	2.09123	2	-0.746942	0
51196	20	5	2	137.59	5.38	0.3	3.9	625	50	114	164	207	786	814	278	9.2	2.09123	2	-0.746942	0
53732	10	2	1	50.94	3.19	0.415	2.7	6000	114	172	196	1200	527	769	247	26.1	-1.6964	-1	1.39641	0
53801	13	3	1	75.08	5	0.35	4.5	7400	245	419	308	1700	595	1000	428	26.9	-1.6964	-1	1.39641	0
53874	13	3	1	76.12	5	0.35	4.5	7400	245	419	308	1700	595	1000	428	26.9	-1.6964	-1	1.39641	0
53876	21	3	1	76.12	5	0.35	4.5	7400	245	419	308	1700	595	1000	428	26.9	-1.6964	-1	1.39641	0
53954	10	3	1	78.19	5	0.35	4.5	7400	245	419	308	1700	595	1000	428	26.9	-1.6964	-1	1.39641	0
54043	22	3	1	79.85	5	0.35	4.5	7400	245	419	308	1700	595	1000	428	26.9	-1.6964	-1	1.39641	0
54046	36	3	1	79.85	5	0.35	4.5	7400	245	419	308	1700	595	1000	428	26.9	-1.6964	-1	1.39641	0
54099	13	3	1	80.78	5	0.35	4.5	7400	245	419	308	1700	595	1000	428	26.9	-1.6964	-1	1.39641	0
54101	29	3	1	80.78	5	0.35	4.5	7400	245	419	308	1700	595	1000	428	26.9	-1.6964	-1	1.39641	0
54187	22	4	2	88.93	5	0.35	4.5	7400	245	419	308	1700	595	1000	428	26.9	-1.6964	-1	1.39641	0
54190	29	4	2	88.93	5	0.35	4.5	7400	245	419	308	1700	595	1000	428	26.9	-1.6964	-1	1.39641	0
54191	31	4	2	88.93	5	0.35	4.5	7400	245	419	308	1700	595	1000	428	26.9	-1.6964	-1	1.39641	0
54258	34	4	2	88.96	5	0.35	4.5	7400	245	419	308	1700	595	1000	428	26.9	-1.6964	-1	1.39641	0
54288	12	5	2	122.84	5	0.35	4.5	7400	245	419	308	1700	595	1000	428	26.9	-1.6964	-1	1.39641	0
56657	35	4	3	226.94	7.5	0.25	5.5	89	74	177	313	407	889	276	620	19.7	4.39894	3	2.62756	3
4464	17	3	2	87.02	5.3	0.3	3.3	210	195	257	612	294	842	1200	114	14.1	-0.0679529	0	2.57313	2
4513	8	6	3	183.4	5.3	0.3	3.3	210	195	257	612	294	842	1200	114	14.1	-0.0679529	0	2.57313	2
8288	17	1	1	53.29	6.9	0.3	3	1300	106	965	641	802	3600	1500	547	30.3	-0.80202	0	-0.955475	0
8309	17	2	1	67.72	6.9	0.3	3	1300	106	965	641	802	3600	1500	547	30.3	-0.80202	0	-0.955475	0
8483	15	3	2	129.71	6.9	0.3	3	1300	106	965	641	802	3600	1500	547	30.3	-0.80202	0	-0.955475	0
8572	9	1	1	53.03	6.9	0.3	3	1300	106	965	641	802	3600	1500	547	30.3	-0.80202	0	-0.955475	0
8588	18	1	1	53.3	6.9	0.3	3	1300	106	965	641	802	3600	1500	547	30.3	-0.80202	0	-0.955475	0
8603	18	2	1	67.74	6.9	0.3	3	1300	106	965	641	802	3600	1500	547	30.3	-0.80202	0	-0.955475	0
8613	9	2	1	67.93	6.9	0.3	3	1300	106	965	641	802	3600	1500	547	30.3	-0.80202	0	-0.955475	0
8787	10	3	2	129.76	6.9	0.3	3	1300	106	965	641	802	3600	1500	547	30.3	-0.80202	0	-0.955475	0
12457	40	3	1	89.15	5.27	0.3	2.8	600	128	435	939	880	404	1100	796	36.5	-1.11662	0	-1.39083	0
17623	27	2	1	89.22	4.2	0.2507	3.6	588	151	332	297	636	644	319	203	19.7	-0.791883	0	-0.491146	0
21580	32	3	1	81.67	4.37	0.3	3.2	2200	96	172	541	905	521	890	190	33.9	0.363633	0	-1.47434	0
21616	30	3	1	81.69	4.37	0.3	3.2	2200	96	172	541	905	521	890	190	33.9	0.363633	0	-1.47434	0
21748	13	4	2	86.44	4.37	0.3	3.2	2200	96	172	541	905	521	890	190	33.9	0.363633	0	-1.47434	0
21890	6	4	2	88.25	4.37	0.3	3.2	2200	96	172	541	905	521	890	190	33.9	0.363633	0	-1.47434	0
21893	14	4	2	88.25	4.37	0.3	3.2	2200	96	172	541	905	521	890	190	33.9	0.363633	0	-1.47434	0
21967	24	4	2	88.36	4.37	0.3	3.2	2200	96	172	541	905	521	890	190	33.9	0.363633	0	-1.47434	0
22015	22	4	2	88.92	4.37	0.3	3.2	2200	96	172	541	905	521	890	190	33.9	0.363633	0	-1.47434	0
23198	19	2	1	74.27	3.58	0.3	3.5	652	112	750	828	1100	2100	2600	726	28.3	-0.875668	0	-1.15279	0
23256	8	2	1	76.9	3.58	0.3	3.5	652	112	750	828	1100	2100	2600	726	28.3	-0.875668	0	-1.15279	0
23270	18	2	1	76.9	3.58	0.3	3.5	652	112	750	828	1100	2100	2600	726	28.3	-0.875668	0	-1.15279	0
23333	20	2	1	77	3.58	0.3	3.5	652	112	750	828	1100	2100	2600	726	28.3	-0.875668	0	-1.15279	0
23378	13	3	2	87.84	3.58	0.3	3.5	652	112	750	828	1100	2100	2600	726	28.3	-0.875668	0	-1.15279	0
23399	5	3	2	88.05	3.58	0.3	3.5	652	112	750	828	1100	2100	2600	726	28.3	-0.875668	0	-1.15279	0
23450	7	3	2	88.47	3.58	0.3	3.5	652	112	750	828	1100	2100	2600	726	28.3	-0.875668	0	-1.15279	0
23494	9	3	2	88.57	3.58	0.3	3.5	652	112	750	828	1100	2100	2600	726	28.3	-0.875668	0	-1.15279	0
23499	3	3	2	88.57	3.58	0.3	3.5	652	112	750	828	1100	2100	2600	726	28.3	-0.875668	0	-1.15279	0
23572	17	3	2	119.85	3.58	0.3	3.5	652	112	750	828	1100	2100	2600	726	28.3	-0.875668	0	-1.15279	0
23597	13	4	2	145.92	3.58	0.3	3.5	652	112	750	828	1100	2100	2600	726	28.3	-0.875668	0	-1.15279	0
25441	4	3	1	81.57	2.8	0.3542	3	2900	433	404	1000	1400	1600	489	1800	34.9	0.185109	0	-1.51018	0
30417	6	4	2	168.8	2.7	0.48	5.3	1400	620	974	1500	592	3100	604	2100	6.9	4.65576	3	5.88639	3
30434	22	4	2	168.99	2.7	0.48	5.3	1400	620	974	1500	592	3100	604	2100	6.9	4.65576	3	5.88639	3
30460	3	4	2	170.41	2.7	0.48	5.3	1400	620	974	1500	592	3100	604	2100	6.9	4.65576	3	5.88639	3
36606	27	3	1	72.76	3.2	0.425	3.8	1100	237	544	1400	971	961	1400	809	16.1	-0.520387	0	2.17173	2
36876	16	3	1	75.99	3.2	0.425	3.8	1100	237	544	1400	971	961	1400	809	16.1	-0.520387	0	2.17173	2
37301	6	4	2	88.31	3.2	0.425	3.8	1100	237	544	1400	971	961	1400	809	16.1	-0.520387	0	2.17173	2
37692	24	5	2	109.21	3.2	0.425	3.8	1100	237	544	1400	971	961	1400	809	16.1	-0.520387	0	2.17173	2
37850	28	5	2	116.9	3.2	0.425	3.8	1100	237	544	1400	971	961	1400	809	16.1	-0.520387	0	2.17173	2
37913	4	5	3	129.28	3.2	0.425	3.8	1100	237	544	1400	971	961	1400	809	16.1	-0.520387	0	2.17173	2
41495	33	3	2	77.92	3.91	0.3	3.5	8200	265	389	307	993	2000	1500	755	37.5	-0.578158	0	-1.66394	-1
41544	6	3	2	77.94	3.91	0.3	3.5	8200	265	389	307	993	2000	1500	755	37.5	-0.578158	0	-1.66394	-1
41550	12	3	2	77.94	3.91	0.3	3.5	8200	265	389	307	993	2000	1500	755	37.5	-0.578158	0	-1.66394	-1
41692	12	4	1	88.16	3.91	0.3	3.5	8200	265	389	307	993	2000	1500	755	37.5	-0.578158	0	-1.66394	-1
41698	32	4	1	88.16	3.91	0.3	3.5	8200	265	389	307	993	2000	1500	755	37.5	-0.578158	0	-1.66394	-1
41982	7	4	1	88.29	3.91	0.3	3.5	8200	265	389	307	993	2000	1500	755	37.5	-0.578158	0	-1.66394	-1
42178	6	4	1	88.46	3.91	0.3	3.5	8200	265	389	307	993	2000	1500	755	37.5	-0.578158	0	-1.66394	-1
42213	19	4	1	88.52	3.91	0.3	3.5	8200	265	389	307	993	2000	1500	755	37.5	-0.578158	0	-1.66394	-1
42297	12	4	1	88.99	3.91	0.3	3.5	8200	265	389	307	993	2000	1500	755	37.5	-0.578158	0	-1.66394	-1
43679	4	4	1	88.58	3.91	0.3	3.5	8200	265	389	307	993	2000	1500	755	37.5	-0.578158	0	-1.66394	-1
43681	8	4	1	88.58	3.91	0.3	3.5	8200	265	389	307	993	2000	1500	755	37.5	-0.578158	0	-1.66394	-1
43740	5	4	1	88.64	3.91	0.3	3.5	8200	265	389	307	993	2000	1500	755	37.5	-0.578158	0	-1.66394	-1
43919	18	4	1	88.92	3.91	0.3	3.5	8200	265	389	307	993	2000	1500	755	37.5	-0.578158	0	-1.66394	-1
44039	23	4	1	88.97	3.91	0.3	3.5	8200	265	389	307	993	2000	1500	755	37.5	-0.578158	0	-1.66394	-1
44123	22	4	1	89.25	3.91	0.3	3.5	8200	265	389	307	993	2000	1500	755	37.5	-0.578158	0	-1.66394	-1
52927	5	5	4	247.1	4	0.3	3.2	495	98	382	569	253	510	600	440	18.3	2.51855	2	-0.130984	0
56633	18	3	2	169.68	7.5	0.25	5.5	89	74	177	313	407	889	276	620	19.7	4.39894	3	2.62756	3
56673	16	4	3	227.15	7.5	0.25	5.5	89	74	177	313	407	889	276	620	19.7	4.39894	3	2.62756	3
56695	28	5	3	255.48	7.5	0.25	5.5	89	74	177	313	407	889	276	620	19.7	4.39894	3	2.62756	3
1417	5	2	1	67.81	2.2	0.3	2.88	2900	122	139	429	924	263	412	347	16.7	0.37098	0	0.453216	0
1434	6	3	1	84.68	2.2	0.3	2.88	2900	122	139	429	924	263	412	347	16.7	0.37098	0	0.453216	0
2362	35	4	2	88.21	6.42	0.3	4.5	1700	226	705	1100	1200	1000	995	702	10.6	2.68496	3	2.31215	2
2367	38	4	2	88.21	6.42	0.3	4.5	1700	226	705	1100	1200	1000	995	702	10.6	2.68496	3	2.31215	2
2475	46	4	2	88.51	6.42	0.3	4.5	1700	226	705	1100	1200	1000	995	702	10.6	2.68496	3	2.31215	2
2759	36	5	2	165.88	6.42	0.3	4.5	1700	226	705	1100	1200	1000	995	702	10.6	2.68496	3	2.31215	2
2760	32	5	2	165.88	6.42	0.3	4.5	1700	226	705	1100	1200	1000	995	702	10.6	2.68496	3	2.31215	2
2766	36	5	2	165.88	6.42	0.3	4.5	1700	226	705	1100	1200	1000	995	702	10.6	2.68496	3	2.31215	2
3391	29	3	2	88.46	2.5	0.3	3.8	3600	69	945	508	256	1200	1100	402	32.5	0.226553	0	1.63773	0
3447	23	3	2	88.46	2.5	0.3	3.8	3600	69	945	508	256	1200	1100	402	32.5	0.226553	0	1.63773	0
5809	48	3	2	90.04	4	0.36	2.98	309	103	694	1000	1600	1400	941	786	14.4	4.50882	3	-0.875984	0
5961	23	3	2	145.05	4	0.36	2.98	309	103	694	1000	1600	1400	941	786	14.4	4.50882	3	-0.875984	0
5975	31	3	2	145.79	4	0.36	2.98	309	103	694	1000	1600	1400	941	786	14.4	4.50882	3	-0.875984	0
5977	38	3	2	145.79	4	0.36	2.98	309	103	694	1000	1600	1400	941	786	14.4	4.50882	3	-0.875984	0
6058	31	4	3	179.64	4	0.36	2.98	309	103	694	1000	1600	1400	941	786	14.4	4.50882	3	-0.875984	0
6060	39	4	3	179.64	4	0.36	2.98	309	103	694	1000	1600	1400	941	786	14.4	4.50882	3	-0.875984	0
6062	43	4	3	179.64	4	0.36	2.98	309	103	694	1000	1600	1400	941	786	14.4	4.50882	3	-0.875984	0
7847	19	1	1	61.96	10.37	0.31	5.6	343	106	187	257	304	623	727	412	8.4	15.0317	3	6.78259	3
7878	12	1	1	61.98	10.37	0.31	5.6	343	106	187	257	304	623	727	412	8.4	15.0317	3	6.78259	3
7882	29	1	1	61.98	10.37	0.31	5.6	343	106	187	257	304	623	727	412	8.4	15.0317	3	6.78259	3
7997	31	1	1	68.58	10.37	0.31	5.6	343	106	187	257	304	623	727	412	8.4	15.0317	3	6.78259	3
8027	30	1	1	68.6	10.37	0.31	5.6	343	106	187	257	304	623	727	412	8.4	15.0317	3	6.78259	3
8068	12	2	1	87.33	10.37	0.31	5.6	343	106	187	257	304	623	727	412	8.4	15.0317	3	6.78259	3
9723	12	2	1	82.44	2.73	0.25	3	3900	175	619	607	2000	735	1500	973	33.2	-0.140794	0	-0.882842	0
9727	16	2	1	82.44	2.73	0.25	3	3900	175	619	607	2000	735	1500	973	33.2	-0.140794	0	-0.882842	0
9767	16	2	1	82.56	2.73	0.25	3	3900	175	619	607	2000	735	1500	973	33.2	-0.140794	0	-0.882842	0
9769	18	2	1	82.56	2.73	0.25	3	3900	175	619	607	2000	735	1500	973	33.2	-0.140794	0	-0.882842	0
9965	21	2	1	84.86	2.73	0.25	3	3900	175	619	607	2000	735	1500	973	33.2	-0.140794	0	-0.882842	0
10240	11	3	2	89.71	2.73	0.25	3	3900	175	619	607	2000	735	1500	973	33.2	-0.140794	0	-0.882842	0
10286	14	3	2	89.89	2.73	0.25	3	3900	175	619	607	2000	735	1500	973	33.2	-0.140794	0	-0.882842	0
10305	22	4	2	121.57	2.73	0.25	3	3900	175	619	607	2000	735	1500	973	33.2	-0.140794	0	-0.882842	0
10338	2	4	2	138.49	2.73	0.25	3	3900	175	619	607	2000	735	1500	973	33.2	-0.140794	0	-0.882842	0
10342	16	4	2	138.49	2.73	0.25	3	3900	175	619	607	2000	735	1500	973	33.2	-0.140794	0	-0.882842	0
10343	21	4	2	138.49	2.73	0.25	3	3900	175	619	607	2000	735	1500	973	33.2	-0.140794	0	-0.882842	0
10344	22	4	2	138.49	2.73	0.25	3	3900	175	619	607	2000	735	1500	973	33.2	-0.140794	0	-0.882842	0
10385	21	4	2	139.36	2.73	0.25	3	3900	175	619	607	2000	735	1500	973	33.2	-0.140794	0	-0.882842	0
10586	6	3	1	81.25	4	0.35	3.98	13.1	608	998	1900	2700	773	1700	878	32	-1.6262	0	-1.68736	-1
10728	2	3	1	88.58	4	0.35	3.98	13.1	608	998	1900	2700	773	1700	878	32	-1.6262	0	-1.68736	-1
10729	6	3	1	88.58	4	0.35	3.98	13.1	608	998	1900	2700	773	1700	878	32	-1.6262	0	-1.68736	-1
10731	3	3	1	88.58	4	0.35	3.98	13.1	608	998	1900	2700	773	1700	878	32	-1.6262	0	-1.68736	-1
10751	10	3	1	88.71	4	0.35	3.98	13.1	608	998	1900	2700	773	1700	878	32	-1.6262	0	-1.68736	-1
10763	16	3	1	88.71	4	0.35	3.98	13.1	608	998	1900	2700	773	1700	878	32	-1.6262	0	-1.68736	-1
10765	14	3	1	88.71	4	0.35	3.98	13.1	608	998	1900	2700	773	1700	878	32	-1.6262	0	-1.68736	-1
10767	8	3	1	88.71	4	0.35	3.98	13.1	608	998	1900	2700	773	1700	878	32	-1.6262	0	-1.68736	-1
10808	16	4	2	121.06	4	0.35	3.98	13.1	608	998	1900	2700	773	1700	878	32	-1.6262	0	-1.68736	-1
10905	19	4	2	125.51	4	0.35	3.98	13.1	608	998	1900	2700	773	1700	878	32	-1.6262	0	-1.68736	-1
10906	3	4	2	125.51	4	0.35	3.98	13.1	608	998	1900	2700	773	1700	878	32	-1.6262	0	-1.68736	-1
10941	3	4	2	125.97	4	0.35	3.98	13.1	608	998	1900	2700	773	1700	878	32	-1.6262	0	-1.68736	-1
11221	6	3	1	83.2	4	0.35	3.98	13.1	608	998	1900	2700	773	1700	878	32	-1.6262	0	-1.68736	-1
12121	27	3	1	87.41	5.27	0.3	2.8	600	128	435	939	880	404	1100	796	36.5	-1.11662	0	-1.39083	0
12227	31	3	1	88.88	5.27	0.3	2.8	600	128	435	939	880	404	1100	796	36.5	-1.11662	0	-1.39083	0
12753	26	3	2	88.99	6.48	0.4	3.2	6000	109	418	142	2000	263	712	685	38.8	-0.491188	0	-1.33169	0
12755	29	3	2	88.99	6.48	0.4	3.2	6000	109	418	142	2000	263	712	685	38.8	-0.491188	0	-1.33169	0
12758	16	3	2	88.99	6.48	0.4	3.2	6000	109	418	142	2000	263	712	685	38.8	-0.491188	0	-1.33169	0
12760	21	3	2	88.99	6.48	0.4	3.2	6000	109	418	142	2000	263	712	685	38.8	-0.491188	0	-1.33169	0
12783	11	3	2	89.26	6.48	0.4	3.2	6000	109	418	142	2000	263	712	685	38.8	-0.491188	0	-1.33169	0
12785	16	3	2	89.26	6.48	0.4	3.2	6000	109	418	142	2000	263	712	685	38.8	-0.491188	0	-1.33169	0
12831	5	3	2	89.31	6.48	0.4	3.2	6000	109	418	142	2000	263	712	685	38.8	-0.491188	0	-1.33169	0
12913	25	4	2	124.16	6.48	0.4	3.2	6000	109	418	142	2000	263	712	685	38.8	-0.491188	0	-1.33169	0
12915	28	4	2	124.16	6.48	0.4	3.2	6000	109	418	142	2000	263	712	685	38.8	-0.491188	0	-1.33169	0
12982	13	4	2	127.48	6.48	0.4	3.2	6000	109	418	142	2000	263	712	685	38.8	-0.491188	0	-1.33169	0
12988	20	4	2	127.48	6.48	0.4	3.2	6000	109	418	142	2000	263	712	685	38.8	-0.491188	0	-1.33169	0
12989	21	4	2	127.48	6.48	0.4	3.2	6000	109	418	142	2000	263	712	685	38.8	-0.491188	0	-1.33169	0
12990	22	4	2	127.48	6.48	0.4	3.2	6000	109	418	142	2000	263	712	685	38.8	-0.491188	0	-1.33169	0
13051	8	5	3	157.27	6.48	0.4	3.2	6000	109	418	142	2000	263	712	685	38.8	-0.491188	0	-1.33169	0
13084	21	6	3	160.19	6.48	0.4	3.2	6000	109	418	142	2000	263	712	685	38.8	-0.491188	0	-1.33169	0
13199	23	4	2	88.57	6.48	0.4	3.2	6000	109	418	142	2000	263	712	685	38.8	-0.491188	0	-1.33169	0
13203	28	4	2	88.57	6.48	0.4	3.2	6000	109	418	142	2000	263	712	685	38.8	-0.491188	0	-1.33169	0
13216	7	4	2	88.65	6.48	0.4	3.2	6000	109	418	142	2000	263	712	685	38.8	-0.491188	0	-1.33169	0
13242	6	4	2	88.72	6.48	0.4	3.2	6000	109	418	142	2000	263	712	685	38.8	-0.491188	0	-1.33169	0
13281	26	3	2	88.85	6.48	0.4	3.2	6000	109	418	142	2000	263	712	685	38.8	-0.491188	0	-1.33169	0
13297	7	3	2	89.03	6.48	0.4	3.2	6000	109	418	142	2000	263	712	685	38.8	-0.491188	0	-1.33169	0
13362	24	4	2	89.77	6.48	0.4	3.2	6000	109	418	142	2000	263	712	685	38.8	-0.491188	0	-1.33169	0
13715	18	4	3	199.78	1.5	0.36	3.1	4200	290	1400	1800	1400	3300	772	955	21.3	-0.591345	0	-0.773461	0
14080	3	2	1	89	1.16	0.567	4.58	4100	660	1000	1100	806	2600	988	1100	22.4	-0.908143	0	-0.595413	0
14386	3	3	2	135.95	1.16	0.567	4.58	4100	660	1000	1100	806	2600	988	1100	22.4	-0.908143	0	-0.595413	0
14431	15	3	2	137.35	1.16	0.567	4.58	4100	660	1000	1100	806	2600	988	1100	22.4	-0.908143	0	-0.595413	0
16517	4	4	2	135.67	4.8	0.3	3.5	14300	244	367	462	497	942	649	259	32.9	-1.73703	-1	-1.61017	0
17796	17	3	3	140.65	4.2	0.2507	3.6	588	151	332	297	636	644	319	203	19.7	-0.791883	0	-0.491146	0
18621	6	4	4	258.79	3.4	0.35	6.45	821	235	539	148	221	259	1200	757	10.8	7.58016	3	4.59177	3
18642	22	4	4	258.81	3.4	0.35	6.45	821	235	539	148	221	259	1200	757	10.8	7.58016	3	4.59177	3
18659	11	4	4	259.55	3.4	0.35	6.45	821	235	539	148	221	259	1200	757	10.8	7.58016	3	4.59177	3
19782	6	1	1	36.34	1.2	0.3	4	6000	562	257	1700	523	2100	2300	529	41.7	-1.48702	0	-1.4348	0
19790	9	1	1	36.34	1.2	0.3	4	6000	562	257	1700	523	2100	2300	529	41.7	-1.48702	0	-1.4348	0
19797	10	1	1	36.34	1.2	0.3	4	6000	562	257	1700	523	2100	2300	529	41.7	-1.48702	0	-1.4348	0
19917	6	1	1	36.35	1.2	0.3	4	6000	562	257	1700	523	2100	2300	529	41.7	-1.48702	0	-1.4348	0
19918	7	1	1	36.35	1.2	0.3	4	6000	562	257	1700	523	2100	2300	529	41.7	-1.48702	0	-1.4348	0
19935	9	1	1	36.35	1.2	0.3	4	6000	562	257	1700	523	2100	2300	529	41.7	-1.48702	0	-1.4348	0
19937	9	1	1	36.35	1.2	0.3	4	6000	562	257	1700	523	2100	2300	529	41.7	-1.48702	0	-1.4348	0
19943	10	1	1	36.35	1.2	0.3	4	6000	562	257	1700	523	2100	2300	529	41.7	-1.48702	0	-1.4348	0
19948	10	1	1	36.35	1.2	0.3	4	6000	562	257	1700	523	2100	2300	529	41.7	-1.48702	0	-1.4348	0
19954	11	1	1	36.35	1.2	0.3	4	6000	562	257	1700	523	2100	2300	529	41.7	-1.48702	0	-1.4348	0
19958	11	1	1	36.35	1.2	0.3	4	6000	562	257	1700	523	2100	2300	529	41.7	-1.48702	0	-1.4348	0
20332	6	3	2	86.39	8	0.3	4.1	1200	222	625	905	1200	3200	1100	1400	12.6	6.01242	3	4.57955	3
20333	7	3	2	86.39	8	0.3	4.1	1200	222	625	905	1200	3200	1100	1400	12.6	6.01242	3	4.57955	3
20337	9	3	2	86.62	8	0.3	4.1	1200	222	625	905	1200	3200	1100	1400	12.6	6.01242	3	4.57955	3
20338	11	3	2	86.62	8	0.3	4.1	1200	222	625	905	1200	3200	1100	1400	12.6	6.01242	3	4.57955	3
20362	14	3	2	87.36	8	0.3	4.1	1200	222	625	905	1200	3200	1100	1400	12.6	6.01242	3	4.57955	3
20386	44	3	2	87.99	8	0.3	4.1	1200	222	625	905	1200	3200	1100	1400	12.6	6.01242	3	4.57955	3
20534	1	5	4	242.58	2.1	0.4	4.3	3900	705	470	965	839	1100	657	799	14.9	-1.20705	0	2.50893	2
20734	4	3	2	87.28	2.8	0.35	3.88	604	174	492	958	511	575	992	345	30.5	0.455161	0	-1.52371	0
20737	18	3	2	87.28	2.8	0.35	3.88	604	174	492	958	511	575	992	345	30.5	0.455161	0	-1.52371	0
20738	26	3	2	87.28	2.8	0.35	3.88	604	174	492	958	511	575	992	345	30.5	0.455161	0	-1.52371	0
20749	26	3	2	87.28	2.8	0.35	3.88	604	174	492	958	511	575	992	345	30.5	0.455161	0	-1.52371	0
20760	34	3	2	87.28	2.8	0.35	3.88	604	174	492	958	511	575	992	345	30.5	0.455161	0	-1.52371	0
20761	37	3	2	87.28	2.8	0.35	3.88	604	174	492	958	511	575	992	345	30.5	0.455161	0	-1.52371	0
20770	37	3	2	87.28	2.8	0.35	3.88	604	174	492	958	511	575	992	345	30.5	0.455161	0	-1.52371	0
21227	21	4	2	123.26	2.8	0.35	3.88	604	174	492	958	511	575	992	345	30.5	0.455161	0	-1.52371	0
21230	34	4	2	123.26	2.8	0.35	3.88	604	174	492	958	511	575	992	345	30.5	0.455161	0	-1.52371	0
21333	16	4	2	124.4	2.8	0.35	3.88	604	174	492	958	511	575	992	345	30.5	0.455161	0	-1.52371	0
21339	30	4	2	124.4	2.8	0.35	3.88	604	174	492	958	511	575	992	345	30.5	0.455161	0	-1.52371	0
21341	41	4	2	124.4	2.8	0.35	3.88	604	174	492	958	511	575	992	345	30.5	0.455161	0	-1.52371	0
21342	42	4	2	124.4	2.8	0.35	3.88	604	174	492	958	511	575	992	345	30.5	0.455161	0	-1.52371	0
21343	42	4	2	124.4	2.8	0.35	3.88	604	174	492	958	511	575	992	345	30.5	0.455161	0	-1.52371	0
21561	25	3	1	81.58	4.37	0.3	3.2	2200	96	172	541	905	521	890	190	33.9	0.363633	0	-1.47434	0
21578	12	3	1	81.67	4.37	0.3	3.2	2200	96	172	541	905	521	890	190	33.9	0.363633	0	-1.47434	0
21614	24	3	1	81.69	4.37	0.3	3.2	2200	96	172	541	905	521	890	190	33.9	0.363633	0	-1.47434	0
21676	9	3	1	82.4	4.37	0.3	3.2	2200	96	172	541	905	521	890	190	33.9	0.363633	0	-1.47434	0
21682	21	3	1	82.4	4.37	0.3	3.2	2200	96	172	541	905	521	890	190	33.9	0.363633	0	-1.47434	0
21869	19	4	2	88.15	4.37	0.3	3.2	2200	96	172	541	905	521	890	190	33.9	0.363633	0	-1.47434	0
21898	29	4	2	88.25	4.37	0.3	3.2	2200	96	172	541	905	521	890	190	33.9	0.363633	0	-1.47434	0
21927	13	4	2	88.26	4.37	0.3	3.2	2200	96	172	541	905	521	890	190	33.9	0.363633	0	-1.47434	0
22096	7	4	2	89.14	4.37	0.3	3.2	2200	96	172	541	905	521	890	190	33.9	0.363633	0	-1.47434	0
22258	5	4	2	88.52	3.2	0.35	3.3	2200	173	203	477	937	459	779	158	33	0.363633	0	-1.47434	0
22405	7	4	2	89.04	3.2	0.35	3.3	2200	173	203	477	937	459	779	158	33	0.363633	0	-1.47434	0
22440	2	4	2	124.72	3.2	0.35	3.3	2200	173	203	477	937	459	779	158	33	0.363633	0	-1.47434	0
22917	14	3	1	86.93	2	0.35	0.6	906	79	213	194	720	740	1100	1300	29.6	0.184085	0	-1.42727	0
23057	22	3	2	86.61	1.63	0.3	2.8	965	230	212	92	1100	620	1200	463	22.9	0.150496	0	-1.1576	0
23066	4	2	2	86.63	1.63	0.3	2.8	965	230	212	92	1100	620	1200	463	22.9	0.150496	0	-1.1576	0
23067	10	2	2	86.63	1.63	0.3	2.8	965	230	212	92	1100	620	1200	463	22.9	0.150496	0	-1.1576	0
23069	16	2	2	86.63	1.63	0.3	2.8	965	230	212	92	1100	620	1200	463	22.9	0.150496	0	-1.1576	0
23073	26	2	2	86.63	1.63	0.3	2.8	965	230	212	92	1100	620	1200	463	22.9	0.150496	0	-1.1576	0
23081	12	2	2	87.27	1.63	0.3	2.8	965	230	212	92	1100	620	1200	463	22.9	0.150496	0	-1.1576	0
23104	5	2	2	87.67	1.63	0.3	2.8	965	230	212	92	1100	620	1200	463	22.9	0.150496	0	-1.1576	0
23106	11	2	2	87.67	1.63	0.3	2.8	965	230	212	92	1100	620	1200	463	22.9	0.150496	0	-1.1576	0
23108	15	2	2	87.67	1.63	0.3	2.8	965	230	212	92	1100	620	1200	463	22.9	0.150496	0	-1.1576	0
23152	20	2	2	88.7	1.63	0.3	2.8	965	230	212	92	1100	620	1200	463	22.9	0.150496	0	-1.1576	0
23170	23	2	2	89.11	1.63	0.3	2.8	965	230	212	92	1100	620	1200	463	22.9	0.150496	0	-1.1576	0
23180	17	2	2	89.77	1.63	0.3	2.8	965	230	212	92	1100	620	1200	463	22.9	0.150496	0	-1.1576	0
24340	11	3	2	88.58	3.2	0.25	3.6	3600	69	506	508	256	1200	515	402	32.5	-0.174434	0	-1.31612	0
24607	16	4	2	129	3.2	0.25	3.6	3600	69	506	508	256	1200	515	402	32.5	-0.174434	0	-1.31612	0
25501	10	3	1	86.1	2.8	0.3542	3	2900	433	404	1000	1400	1600	489	1800	34.9	0.185109	0	-1.51018	0
25581	18	3	2	89.22	2.8	0.3542	3	2900	433	404	1000	1400	1600	489	1800	34.9	0.185109	0	-1.51018	0
25775	17	5	3	157.73	2.8	0.3542	3	2900	433	404	1000	1400	1600	489	1800	34.9	0.185109	0	-1.51018	0
26196	22	2	2	75.58	3.2	0.3	3.8	3500	236	865	944	697	1000	826	325	32	-0.326666	0	-0.575383	0
26347	5	3	2	80.95	3.2	0.3	3.8	3500	236	865	944	697	1000	826	325	32	-0.326666	0	-0.575383	0
26390	22	3	2	84.06	3.2	0.3	3.8	3500	236	865	944	697	1000	826	325	32	-0.326666	0	-0.575383	0
26422	18	3	2	84.22	3.2	0.3	3.8	3500	236	865	944	697	1000	826	325	32	-0.326666	0	-0.575383	0
26449	19	3	2	84.73	3.2	0.3	3.8	3500	236	865	944	697	1000	826	325	32	-0.326666	0	-0.575383	0
26566	5	3	2	89.05	3.2	0.3	3.8	3500	236	865	944	697	1000	826	325	32	-0.326666	0	-0.575383	0
26567	10	3	2	89.05	3.2	0.3	3.8	3500	236	865	944	697	1000	826	325	32	-0.326666	0	-0.575383	0
26577	6	3	2	89.7	3.2	0.3	3.8	3500	236	865	944	697	1000	826	325	32	-0.326666	0	-0.575383	0
26597	5	2	2	122.38	3.2	0.3	3.8	3500	236	865	944	697	1000	826	325	32	-0.326666	0	-0.575383	0
26599	11	2	2	122.38	3.2	0.3	3.8	3500	236	865	944	697	1000	826	325	32	-0.326666	0	-0.575383	0
26600	15	2	2	122.38	3.2	0.3	3.8	3500	236	865	944	697	1000	826	325	32	-0.326666	0	-0.575383	0
26623	4	3	2	123.98	3.2	0.3	3.8	3500	236	865	944	697	1000	826	325	32	-0.326666	0	-0.575383	0
26624	6	3	2	123.98	3.2	0.3	3.8	3500	236	865	944	697	1000	826	325	32	-0.326666	0	-0.575383	0
26628	21	3	2	123.98	3.2	0.3	3.8	3500	236	865	944	697	1000	826	325	32	-0.326666	0	-0.575383	0
26636	32	3	2	141.14	3.2	0.3	3.8	3500	236	865	944	697	1000	826	325	32	-0.326666	0	-0.575383	0
26642	15	2	2	141.53	3.2	0.3	3.8	3500	236	865	944	697	1000	826	325	32	-0.326666	0	-0.575383	0
26643	19	2	2	141.53	3.2	0.3	3.8	3500	236	865	944	697	1000	826	325	32	-0.326666	0	-0.575383	0
26693	16	3	2	142.75	3.2	0.3	3.8	3500	236	865	944	697	1000	826	325	32	-0.326666	0	-0.575383	0
26708	8	3	2	142.78	3.2	0.3	3.8	3500	236	865	944	697	1000	826	325	32	-0.326666	0	-0.575383	0
26712	12	3	2	142.78	3.2	0.3	3.8	3500	236	865	944	697	1000	826	325	32	-0.326666	0	-0.575383	0
26716	18	3	2	142.78	3.2	0.3	3.8	3500	236	865	944	697	1000	826	325	32	-0.326666	0	-0.575383	0
27421	26	3	2	87.97	2.32	0.41	2.7	1900	261	745	1100	1100	1400	346	451	37.1	-0.0178264	0	-1.59658	0
28350	30	2	1	69.36	3.8	0.35	3.5	2700	158	444	927	1200	2600	1200	138	38.4	-0.858535	0	-1.57184	0
28368	3	2	1	69.39	3.8	0.35	3.5	2700	158	444	927	1200	2600	1200	138	38.4	-0.858535	0	-1.57184	0
28513	3	3	1	85.58	3.8	0.35	3.5	2700	158	444	927	1200	2600	1200	138	38.4	-0.858535	0	-1.57184	0
28564	4	3	1	85.59	3.8	0.35	3.5	2700	158	444	927	1200	2600	1200	138	38.4	-0.858535	0	-1.57184	0
28565	22	3	1	85.59	3.8	0.35	3.5	2700	158	444	927	1200	2600	1200	138	38.4	-0.858535	0	-1.57184	0
28754	3	3	1	86.73	3.8	0.35	3.5	2700	158	444	927	1200	2600	1200	138	38.4	-0.858535	0	-1.57184	0
28810	25	3	1	88.95	3.8	0.35	3.5	2700	158	444	927	1200	2600	1200	138	38.4	-0.858535	0	-1.57184	0
28849	3	3	2	94.88	3.8	0.35	3.5	2700	158	444	927	1200	2600	1200	138	38.4	-0.858535	0	-1.57184	0
28865	26	3	2	95.52	3.8	0.35	3.5	2700	158	444	927	1200	2600	1200	138	38.4	-0.858535	0	-1.57184	0
29047	16	3	2	106.12	3.8	0.35	3.5	2700	158	444	927	1200	2600	1200	138	38.4	-0.858535	0	-1.57184	0
29058	3	3	2	106.14	3.8	0.35	3.5	2700	158	444	927	1200	2600	1200	138	38.4	-0.858535	0	-1.57184	0
29059	11	3	2	106.14	3.8	0.35	3.5	2700	158	444	927	1200	2600	1200	138	38.4	-0.858535	0	-1.57184	0
29873	15	3	1	77.85	2.6	0.3	3.8	772	68	581	988	1600	884	1100	1300	18.5	3.43535	3	-0.967482	0
29939	5	3	1	78.15	2.6	0.3	3.8	772	68	581	988	1600	884	1100	1300	18.5	3.43535	3	-0.967482	0
29940	10	3	1	78.15	2.6	0.3	3.8	772	68	581	988	1600	884	1100	1300	18.5	3.43535	3	-0.967482	0
29972	26	3	1	78.81	2.6	0.3	3.8	772	68	581	988	1600	884	1100	1300	18.5	3.43535	3	-0.967482	0
30023	26	3	2	88.93	2.6	0.3	3.8	772	68	581	988	1600	884	1100	1300	18.5	3.43535	3	-0.967482	0
30082	9	3	2	89.22	2.6	0.3	3.8	772	68	581	988	1600	884	1100	1300	18.5	3.43535	3	-0.967482	0
30174	27	2	1	68.08	2.6	0.3	3.8	772	68	581	988	1600	884	1100	1300	18.5	3.43535	3	-0.967482	0
30732	31	3	2	88.02	6.88	0.35	3.8	861	133	360	602	780	1100	1100	293	3.8	8.20459	3	5.35679	3
30850	41	4	2	124.61	6.88	0.35	3.8	861	133	360	602	780	1100	1100	293	3.8	8.20459	3	5.35679	3
30909	43	4	2	132.77	6.88	0.35	3.8	861	133	360	602	780	1100	1100	293	3.8	8.20459	3	5.35679	3
30936	23	4	2	143.14	6.88	0.35	3.8	861	133	360	602	780	1100	1100	293	3.8	8.20459	3	5.35679	3
31003	37	5	2	187.94	6.88	0.35	3.8	861	133	360	602	780	1100	1100	293	3.8	8.20459	3	5.35679	3
31104	2	3	1	84.83	7	0.35	3.8	1500	196	432	1100	1300	1700	1200	1500	5.3	5.3173	3	5.36216	3
31610	23	3	1	79.33	5	0.3	4.38	224	43	383	326	1400	694	1600	783	13.9	2.98449	3	-0.869434	0
31792	31	3	2	89.02	5	0.3	4.38	224	43	383	326	1400	694	1600	783	13.9	2.98449	3	-0.869434	0
31974	12	3	2	89.6	5	0.3	4.38	224	43	383	326	1400	694	1600	783	13.9	2.98449	3	-0.869434	0
31981	33	3	2	89.6	5	0.3	4.38	224	43	383	326	1400	694	1600	783	13.9	2.98449	3	-0.869434	0
32084	35	4	2	113.64	5	0.3	4.38	224	43	383	326	1400	694	1600	783	13.9	2.98449	3	-0.869434	0
35301	26	3	2	88.7	3.2	0.4	3.5	1400	138	855	381	823	1200	1300	644	15.9	-0.130749	0	2.154	2
35449	26	3	1	88.77	3.2	0.4	3.5	1400	138	855	381	823	1200	1300	644	15.9	-0.130749	0	2.154	2
35496	11	3	1	88.85	3.2	0.4	3.5	1400	138	855	381	823	1200	1300	644	15.9	-0.130749	0	2.154	2
35937	9	3	1	89.35	3.2	0.4	3.5	1400	138	855	381	823	1200	1300	644	15.9	-0.130749	0	2.154	2
35941	21	3	1	89.35	3.2	0.4	3.5	1400	138	855	381	823	1200	1300	644	15.9	-0.130749	0	2.154	2
35943	26	3	1	89.35	3.2	0.4	3.5	1400	138	855	381	823	1200	1300	644	15.9	-0.130749	0	2.154	2
36352	30	2	1	66.48	3.2	0.425	3.8	1100	237	544	1400	971	961	1400	809	16.1	-0.520387	0	2.17173	2
41120	20	4	2	128.05	3.2	0.3	3.8	10300	774	1700	2400	2100	2400	1200	900	39.6	-0.584437	0	-1.36966	0
41159	20	4	2	128.15	3.2	0.3	3.8	10300	774	1700	2400	2100	2400	1200	900	39.6	-0.584437	0	-1.36966	0
41248	26	4	2	137.37	3.2	0.3	3.8	10300	774	1700	2400	2100	2400	1200	900	39.6	-0.584437	0	-1.36966	0
41271	10	5	3	154.09	3.2	0.3	3.8	10300	774	1700	2400	2100	2400	1200	900	39.6	-0.584437	0	-1.36966	0
41305	12	5	3	154.21	3.2	0.3	3.8	10300	774	1700	2400	2100	2400	1200	900	39.6	-0.584437	0	-1.36966	0
41314	20	5	3	155.28	3.2	0.3	3.8	10300	774	1700	2400	2100	2400	1200	900	39.6	-0.584437	0	-1.36966	0
41356	9	5	3	159.41	3.2	0.3	3.8	10300	774	1700	2400	2100	2400	1200	900	39.6	-0.584437	0	-1.36966	0
41361	19	5	3	159.41	3.2	0.3	3.8	10300	774	1700	2400	2100	2400	1200	900	39.6	-0.584437	0	-1.36966	0
41385	10	6	3	201.91	3.2	0.3	3.8	10300	774	1700	2400	2100	2400	1200	900	39.6	-0.584437	0	-1.36966	0
41434	8	3	2	77.87	3.91	0.3	3.5	8200	265	389	307	993	2000	1500	755	37.5	-0.578158	0	-1.66394	-1
41490	13	3	2	77.92	3.91	0.3	3.5	8200	265	389	307	993	2000	1500	755	37.5	-0.578158	0	-1.66394	-1
41715	23	4	1	88.18	3.91	0.3	3.5	8200	265	389	307	993	2000	1500	755	37.5	-0.578158	0	-1.66394	-1
41878	14	4	1	88.24	3.91	0.3	3.5	8200	265	389	307	993	2000	1500	755	37.5	-0.578158	0	-1.66394	-1
41983	9	4	1	88.29	3.91	0.3	3.5	8200	265	389	307	993	2000	1500	755	37.5	-0.578158	0	-1.66394	-1
41988	11	4	1	88.29	3.91	0.3	3.5	8200	265	389	307	993	2000	1500	755	37.5	-0.578158	0	-1.66394	-1
42298	16	4	1	88.99	3.91	0.3	3.5	8200	265	389	307	993	2000	1500	755	37.5	-0.578158	0	-1.66394	-1
42557	9	4	1	89.11	3.91	0.3	3.5	8200	265	389	307	993	2000	1500	755	37.5	-0.578158	0	-1.66394	-1
42559	7	4	1	89.11	3.91	0.3	3.5	8200	265	389	307	993	2000	1500	755	37.5	-0.578158	0	-1.66394	-1
42690	5	4	1	89.19	3.91	0.3	3.5	8200	265	389	307	993	2000	1500	755	37.5	-0.578158	0	-1.66394	-1
42776	25	3	2	77.84	4	0.4	3	8000	50	385	411	737	2600	2000	298	36.7	-0.639383	0	-0.942672	0
43302	9	4	2	88.03	4	0.4	3	8000	50	385	411	737	2600	2000	298	36.7	-0.639383	0	-0.942672	0
43382	30	4	2	88.57	4	0.4	3	8000	50	385	411	737	2600	2000	298	36.7	-0.639383	0	-0.942672	0
43383	31	4	2	88.57	4	0.4	3	8000	50	385	411	737	2600	2000	298	36.7	-0.639383	0	-0.942672	0
43690	32	4	1	88.58	3.91	0.3	3.5	8200	265	389	307	993	2000	1500	755	37.5	-0.578158	0	-1.66394	-1
43771	22	4	1	88.73	3.91	0.3	3.5	8200	265	389	307	993	2000	1500	755	37.5	-0.578158	0	-1.66394	-1
43904	10	4	1	88.92	3.91	0.3	3.5	8200	265	389	307	993	2000	1500	755	37.5	-0.578158	0	-1.66394	-1
43908	18	4	1	88.92	3.91	0.3	3.5	8200	265	389	307	993	2000	1500	755	37.5	-0.578158	0	-1.66394	-1
44034	23	4	1	88.97	3.91	0.3	3.5	8200	265	389	307	993	2000	1500	755	37.5	-0.578158	0	-1.66394	-1
44199	12	4	1	89.56	3.91	0.3	3.5	8200	265	389	307	993	2000	1500	755	37.5	-0.578158	0	-1.66394	-1
44215	15	4	1	89.6	3.91	0.3	3.5	8200	265	389	307	993	2000	1500	755	37.5	-0.578158	0	-1.66394	-1
44432	26	4	1	89.48	3.91	0.3	3.5	8200	265	389	307	993	2000	1500	755	37.5	-0.578158	0	-1.66394	-1
44453	33	4	2	90.08	3.91	0.3	3.5	8200	265	389	307	993	2000	1500	755	37.5	-0.578158	0	-1.66394	-1
44567	28	2	1	76.1	3.37	0.3	3.6	7200	210	278	1000	339	2300	329	705	40.4	-0.561831	0	-1.75168	-1
44568	32	2	1	76.1	3.37	0.3	3.6	7200	210	278	1000	339	2300	329	705	40.4	-0.561831	0	-1.75168	-1
44632	19	3	1	88.16	3.37	0.3	3.6	7200	210	278	1000	339	2300	329	705	40.4	-0.561831	0	-1.75168	-1
44633	3	3	1	88.16	3.37	0.3	3.6	7200	210	278	1000	339	2300	329	705	40.4	-0.561831	0	-1.75168	-1
45453	8	4	3	231.28	5.19	0.3	6.5	2400	62	1200	1300	989	1500	1200	625	7	5.88048	3	5.58572	3
45456	15	4	3	231.74	5.19	0.3	6.5	2400	62	1200	1300	989	1500	1200	625	7	5.88048	3	5.58572	3
45481	30	4	3	232.14	5.19	0.3	6.5	2400	62	1200	1300	989	1500	1200	625	7	5.88048	3	5.58572	3
45482	34	4	3	232.14	5.19	0.3	6.5	2400	62	1200	1300	989	1500	1200	625	7	5.88048	3	5.58572	3
45483	37	4	3	232.14	5.19	0.3	6.5	2400	62	1200	1300	989	1500	1200	625	7	5.88048	3	5.58572	3
45532	21	4	3	261.95	5.19	0.3	6.5	2400	62	1200	1300	989	1500	1200	625	7	5.88048	3	5.58572	3
45533	26	4	3	261.95	5.19	0.3	6.5	2400	62	1200	1300	989	1500	1200	625	7	5.88048	3	5.58572	3
45534	30	4	3	261.95	5.19	0.3	6.5	2400	62	1200	1300	989	1500	1200	625	7	5.88048	3	5.58572	3
45535	31	4	3	261.95	5.19	0.3	6.5	2400	62	1200	1300	989	1500	1200	625	7	5.88048	3	5.58572	3
45537	36	4	3	261.95	5.19	0.3	6.5	2400	62	1200	1300	989	1500	1200	625	7	5.88048	3	5.58572	3
46974	21	2	1	92.71	5.38	0.3	6.2	431	263	337	623	610	151	672	1000	8.2	5.79744	3	6.34321	3
46976	12	2	1	92.72	5.38	0.3	6.2	431	263	337	623	610	151	672	1000	8.2	5.79744	3	6.34321	3
46987	16	2	1	92.85	5.38	0.3	6.2	431	263	337	623	610	151	672	1000	8.2	5.79744	3	6.34321	3
46988	18	2	1	92.85	5.38	0.3	6.2	431	263	337	623	610	151	672	1000	8.2	5.79744	3	6.34321	3
47027	18	2	1	98.17	5.38	0.3	6.2	431	263	337	623	610	151	672	1000	8.2	5.79744	3	6.34321	3
47040	25	2	1	98.29	5.38	0.3	6.2	431	263	337	623	610	151	672	1000	8.2	5.79744	3	6.34321	3
47064	10	4	2	220.16	5.38	0.3	6.2	431	263	337	623	610	151	672	1000	8.2	5.79744	3	6.34321	3
47066	14	4	2	220.16	5.38	0.3	6.2	431	263	337	623	610	151	672	1000	8.2	5.79744	3	6.34321	3
47083	38	4	2	220.77	5.38	0.3	6.2	431	263	337	623	610	151	672	1000	8.2	5.79744	3	6.34321	3
47084	36	4	2	220.77	5.38	0.3	6.2	431	263	337	623	610	151	672	1000	8.2	5.79744	3	6.34321	3
47097	13	4	2	221.89	5.38	0.3	6.2	431	263	337	623	610	151	672	1000	8.2	5.79744	3	6.34321	3
47111	25	4	2	222.26	5.38	0.3	6.2	431	263	337	623	610	151	672	1000	8.2	5.79744	3	6.34321	3
47115	39	4	2	222.26	5.38	0.3	6.2	431	263	337	623	610	151	672	1000	8.2	5.79744	3	6.34321	3
49280	22	3	2	87.49	2.28	0.51	3	310	128	392	1100	342	712	457	925	14.8	-0.894956	0	3.19399	3
49367	7	3	2	122.43	2.28	0.51	3	310	128	392	1100	342	712	457	925	14.8	-0.894956	0	3.19399	3
49375	2	3	2	124.66	2.28	0.51	3	310	128	392	1100	342	712	457	925	14.8	-0.894956	0	3.19399	3
49391	19	3	2	129.3	2.28	0.51	3	310	128	392	1100	342	712	457	925	14.8	-0.894956	0	3.19399	3
49406	18	4	2	145.94	2.28	0.51	3	310	128	392	1100	342	712	457	925	14.8	-0.894956	0	3.19399	3
49413	7	4	2	147.79	2.28	0.51	3	310	128	392	1100	342	712	457	925	14.8	-0.894956	0	3.19399	3
49414	13	4	2	147.79	2.28	0.51	3	310	128	392	1100	342	712	457	925	14.8	-0.894956	0	3.19399	3
49427	3	5	2	159.02	2.28	0.51	3	310	128	392	1100	342	712	457	925	14.8	-0.894956	0	3.19399	3
49428	9	5	2	159.02	2.28	0.51	3	310	128	392	1100	342	712	457	925	14.8	-0.894956	0	3.19399	3
49693	6	2	2	88.53	1.86	0.4	4	1200	137	394	321	643	1100	2000	302	23	1.78394	1	-0.50125	0
49694	10	2	2	88.53	1.86	0.4	4	1200	137	394	321	643	1100	2000	302	23	1.78394	1	-0.50125	0
49726	9	2	2	88.57	1.86	0.4	4	1200	137	394	321	643	1100	2000	302	23	1.78394	1	-0.50125	0
49727	17	2	2	88.57	1.86	0.4	4	1200	137	394	321	643	1100	2000	302	23	1.78394	1	-0.50125	0
49728	13	2	2	88.57	1.86	0.4	4	1200	137	394	321	643	1100	2000	302	23	1.78394	1	-0.50125	0
49781	12	2	2	89.08	1.86	0.4	4	1200	137	394	321	643	1100	2000	302	23	1.78394	1	-0.50125	0
49783	16	2	2	89.08	1.86	0.4	4	1200	137	394	321	643	1100	2000	302	23	1.78394	1	-0.50125	0
49785	16	2	2	89.08	1.86	0.4	4	1200	137	394	321	643	1100	2000	302	23	1.78394	1	-0.50125	0
49786	20	2	2	89.08	1.86	0.4	4	1200	137	394	321	643	1100	2000	302	23	1.78394	1	-0.50125	0
49846	3	3	1	89.12	1.86	0.4	4	1200	137	394	321	643	1100	2000	302	23	1.78394	1	-0.50125	0
49850	17	3	1	89.12	1.86	0.4	4	1200	137	394	321	643	1100	2000	302	23	1.78394	1	-0.50125	0
49896	31	3	2	122.4	1.86	0.4	4	1200	137	394	321	643	1100	2000	302	23	1.78394	1	-0.50125	0
49911	13	3	2	122.41	1.86	0.4	4	1200	137	394	321	643	1100	2000	302	23	1.78394	1	-0.50125	0
50176	13	3	2	89.03	5.5	0.3	3.5	962	189	658	195	550	292	1200	565	24	1.29037	0	-0.601912	0
50962	8	3	1	84.86	5.38	0.3	3.9	625	50	114	164	207	786	814	278	9.2	2.09123	2	-0.746942	0
51007	5	3	2	88.09	5.38	0.3	3.9	625	50	114	164	207	786	814	278	9.2	2.09123	2	-0.746942	0
51011	14	3	2	88.19	5.38	0.3	3.9	625	50	114	164	207	786	814	278	9.2	2.09123	2	-0.746942	0
51032	27	3	2	88.23	5.38	0.3	3.9	625	50	114	164	207	786	814	278	9.2	2.09123	2	-0.746942	0
51038	4	3	2	88.25	5.38	0.3	3.9	625	50	114	164	207	786	814	278	9.2	2.09123	2	-0.746942	0
51070	14	3	2	88.4	5.38	0.3	3.9	625	50	114	164	207	786	814	278	9.2	2.09123	2	-0.746942	0
51100	16	3	2	88.54	5.38	0.3	3.9	625	50	114	164	207	786	814	278	9.2	2.09123	2	-0.746942	0
51170	32	3	2	89.3	5.38	0.3	3.9	625	50	114	164	207	786	814	278	9.2	2.09123	2	-0.746942	0
51198	26	5	2	137.59	5.38	0.3	3.9	625	50	114	164	207	786	814	278	9.2	2.09123	2	-0.746942	0
51210	13	5	2	138.18	5.38	0.3	3.9	625	50	114	164	207	786	814	278	9.2	2.09123	2	-0.746942	0
51211	19	5	2	138.18	5.38	0.3	3.9	625	50	114	164	207	786	814	278	9.2	2.09123	2	-0.746942	0
51212	23	5	2	138.18	5.38	0.3	3.9	625	50	114	164	207	786	814	278	9.2	2.09123	2	-0.746942	0
52608	47	5	3	172.99	5.4	0.3	7.3	113	114	510	332	364	1100	789	491	19.3	3.99508	3	0.00206574	0
53736	16	2	1	50.94	3.19	0.415	2.7	6000	114	172	196	1200	527	769	247	26.1	-1.6964	-1	1.39641	0
53773	7	2	1	56.1	3.19	0.415	2.7	6000	114	172	196	1200	527	769	247	26.1	-1.6964	-1	1.39641	0
53776	8	2	1	58.1	3.19	0.415	2.7	6000	114	172	196	1200	527	769	247	26.1	-1.6964	-1	1.39641	0
54471	14	2	2	87.08	2.6	0.43	3.9	7900	196	132	1100	540	1100	1100	888	23.6	-1.59244	0	1.55421	0
54473	2	2	2	87.08	2.6	0.43	3.9	7900	196	132	1100	540	1100	1100	888	23.6	-1.59244	0	1.55421	0
54514	15	2	2	88.57	2.6	0.43	3.9	7900	196	132	1100	540	1100	1100	888	23.6	-1.59244	0	1.55421	0
54515	9	2	2	88.57	2.6	0.43	3.9	7900	196	132	1100	540	1100	1100	888	23.6	-1.59244	0	1.55421	0
54614	27	2	2	89.42	2.6	0.43	3.9	7900	196	132	1100	540	1100	1100	888	23.6	-1.59244	0	1.55421	0
54629	20	3	2	119.3	2.6	0.43	3.9	7900	196	132	1100	540	1100	1100	888	23.6	-1.59244	0	1.55421	0
56391	11	3	3	251.11	2.07	0.3	9.6	458	85	820	411	1100	1600	739	690	20	2.23718	2	1.85784	1
56425	47	4	3	253.27	2.07	0.3	9.6	458	85	820	411	1100	1600	739	690	20	2.23718	2	1.85784	1
56452	9	4	3	256.53	2.07	0.3	9.6	458	85	820	411	1100	1600	739	690	20	2.23718	2	1.85784	1
56595	41	4	3	335.91	2.07	0.3	9.6	458	85	820	411	1100	1600	739	690	20	2.23718	2	1.85784	1
56729	18	5	3	259.76	7.5	0.25	5.5	89	74	177	313	407	889	276	620	19.7	4.39894	3	2.62756	3
1405	1	2	1	60.94	2.2	0.3	2.88	2900	122	139	429	924	263	412	347	16.7	0.37098	0	0.453216	0
1411	5	2	1	67.72	2.2	0.3	2.88	2900	122	139	429	924	263	412	347	16.7	0.37098	0	0.453216	0
1416	4	2	1	67.81	2.2	0.3	2.88	2900	122	139	429	924	263	412	347	16.7	0.37098	0	0.453216	0
1433	5	3	1	84.68	2.2	0.3	2.88	2900	122	139	429	924	263	412	347	16.7	0.37098	0	0.453216	0
2014	14	4	2	86.49	6.42	0.3	4.5	1700	226	705	1100	1200	1000	995	702	10.6	2.68496	3	2.31215	2
2364	37	4	2	88.21	6.42	0.3	4.5	1700	226	705	1100	1200	1000	995	702	10.6	2.68496	3	2.31215	2
2491	13	4	2	88.52	6.42	0.3	4.5	1700	226	705	1100	1200	1000	995	702	10.6	2.68496	3	2.31215	2
2596	20	4	2	88.83	6.42	0.3	4.5	1700	226	705	1100	1200	1000	995	702	10.6	2.68496	3	2.31215	2
2673	9	4	2	89.21	6.42	0.3	4.5	1700	226	705	1100	1200	1000	995	702	10.6	2.68496	3	2.31215	2
2741	35	5	2	165.86	6.42	0.3	4.5	1700	226	705	1100	1200	1000	995	702	10.6	2.68496	3	2.31215	2
2749	16	5	2	165.88	6.42	0.3	4.5	1700	226	705	1100	1200	1000	995	702	10.6	2.68496	3	2.31215	2
2752	25	5	2	165.88	6.42	0.3	4.5	1700	226	705	1100	1200	1000	995	702	10.6	2.68496	3	2.31215	2
3421	11	3	2	88.46	2.5	0.3	3.8	3600	69	945	508	256	1200	1100	402	32.5	0.226553	0	1.63773	0
3422	12	3	2	88.46	2.5	0.3	3.8	3600	69	945	508	256	1200	1100	402	32.5	0.226553	0	1.63773	0
3437	30	3	2	88.46	2.5	0.3	3.8	3600	69	945	508	256	1200	1100	402	32.5	0.226553	0	1.63773	0
3445	17	3	2	88.46	2.5	0.3	3.8	3600	69	945	508	256	1200	1100	402	32.5	0.226553	0	1.63773	0
4391	15	3	2	86.4	5.3	0.3	3.3	210	195	257	612	294	842	1200	114	14.1	-0.0679529	0	2.57313	2
4465	21	3	2	87.02	5.3	0.3	3.3	210	195	257	612	294	842	1200	114	14.1	-0.0679529	0	2.57313	2
7649	11	2	1	94.29	10.37	0.31	5.6	343	106	187	257	304	623	727	412	8.4	15.0317	3	6.78259	3
7807	21	1	1	61.84	10.37	0.31	5.6	343	106	187	257	304	623	727	412	8.4	15.0317	3	6.78259	3
8026	29	1	1	68.6	10.37	0.31	5.6	343	106	187	257	304	623	727	412	8.4	15.0317	3	6.78259	3
8179	27	4	2	159.25	11	0.3	8	1000	65	126	732	769	920	1100	414	4.3	17.1513	3	4.47241	3
8188	19	4	2	159.36	11	0.3	8	1000	65	126	732	769	920	1100	414	4.3	17.1513	3	4.47241	3
8292	29	1	1	53.29	6.9	0.3	3	1300	106	965	641	802	3600	1500	547	30.3	-0.80202	0	-0.955475	0
8313	29	2	1	67.72	6.9	0.3	3	1300	106	965	641	802	3600	1500	547	30.3	-0.80202	0	-0.955475	0
8528	8	4	3	171.41	6.9	0.3	3	1300	106	965	641	802	3600	1500	547	30.3	-0.80202	0	-0.955475	0
8563	3	1	1	52.96	6.9	0.3	3	1300	106	965	641	802	3600	1500	547	30.3	-0.80202	0	-0.955475	0
8610	3	2	1	67.93	6.9	0.3	3	1300	106	965	641	802	3600	1500	547	30.3	-0.80202	0	-0.955475	0
8797	31	3	2	129.76	6.9	0.3	3	1300	106	965	641	802	3600	1500	547	30.3	-0.80202	0	-0.955475	0
8882	14	3	1	85.31	5	0.3	4.3	6000	30	2000	1400	2100	1100	1600	740	32.1	-0.473919	0	-0.784986	0
9101	10	3	1	87.22	5	0.3	4.3	6000	30	2000	1400	2100	1100	1600	740	32.1	-0.473919	0	-0.784986	0
9139	8	3	1	87.7	5	0.3	4.3	6000	30	2000	1400	2100	1100	1600	740	32.1	-0.473919	0	-0.784986	0
9140	10	3	1	87.7	5	0.3	4.3	6000	30	2000	1400	2100	1100	1600	740	32.1	-0.473919	0	-0.784986	0
9141	12	3	1	87.7	5	0.3	4.3	6000	30	2000	1400	2100	1100	1600	740	32.1	-0.473919	0	-0.784986	0
9145	16	3	1	87.7	5	0.3	4.3	6000	30	2000	1400	2100	1100	1600	740	32.1	-0.473919	0	-0.784986	0
9150	22	3	1	87.7	5	0.3	4.3	6000	30	2000	1400	2100	1100	1600	740	32.1	-0.473919	0	-0.784986	0
9152	24	3	1	87.7	5	0.3	4.3	6000	30	2000	1400	2100	1100	1600	740	32.1	-0.473919	0	-0.784986	0
10755	29	3	1	88.71	4	0.35	3.98	13.1	608	998	1900	2700	773	1700	878	32	-1.6262	0	-1.68736	-1
10756	27	3	1	88.71	4	0.35	3.98	13.1	608	998	1900	2700	773	1700	878	32	-1.6262	0	-1.68736	-1
10757	24	3	1	88.71	4	0.35	3.98	13.1	608	998	1900	2700	773	1700	878	32	-1.6262	0	-1.68736	-1
10761	18	3	1	88.71	4	0.35	3.98	13.1	608	998	1900	2700	773	1700	878	32	-1.6262	0	-1.68736	-1
10762	17	3	1	88.71	4	0.35	3.98	13.1	608	998	1900	2700	773	1700	878	32	-1.6262	0	-1.68736	-1
10849	24	4	2	124.9	4	0.35	3.98	13.1	608	998	1900	2700	773	1700	878	32	-1.6262	0	-1.68736	-1
10904	29	4	2	125.51	4	0.35	3.98	13.1	608	998	1900	2700	773	1700	878	32	-1.6262	0	-1.68736	-1
10984	15	2	1	70.03	4	0.35	3.98	13.1	608	998	1900	2700	773	1700	878	32	-1.6262	0	-1.68736	-1
11212	4	3	1	83.2	4	0.35	3.98	13.1	608	998	1900	2700	773	1700	878	32	-1.6262	0	-1.68736	-1
11220	16	3	1	83.2	4	0.35	3.98	13.1	608	998	1900	2700	773	1700	878	32	-1.6262	0	-1.68736	-1
11262	29	3	1	88.35	4	0.35	3.98	13.1	608	998	1900	2700	773	1700	878	32	-1.6262	0	-1.68736	-1
11330	23	3	1	89.11	4	0.35	3.98	13.1	608	998	1900	2700	773	1700	878	32	-1.6262	0	-1.68736	-1
11333	19	3	1	89.11	4	0.35	3.98	13.1	608	998	1900	2700	773	1700	878	32	-1.6262	0	-1.68736	-1
11334	18	3	1	89.11	4	0.35	3.98	13.1	608	998	1900	2700	773	1700	878	32	-1.6262	0	-1.68736	-1
12613	6	3	2	88.14	6.48	0.4	3.2	6000	109	418	142	2000	263	712	685	38.8	-0.491188	0	-1.33169	0
12686	11	3	2	88.97	6.48	0.4	3.2	6000	109	418	142	2000	263	712	685	38.8	-0.491188	0	-1.33169	0
12747	10	3	2	88.99	6.48	0.4	3.2	6000	109	418	142	2000	263	712	685	38.8	-0.491188	0	-1.33169	0
12786	19	3	2	89.26	6.48	0.4	3.2	6000	109	418	142	2000	263	712	685	38.8	-0.491188	0	-1.33169	0
12787	20	3	2	89.26	6.48	0.4	3.2	6000	109	418	142	2000	263	712	685	38.8	-0.491188	0	-1.33169	0
12888	9	3	2	89.44	6.48	0.4	3.2	6000	109	418	142	2000	263	712	685	38.8	-0.491188	0	-1.33169	0
12910	16	4	2	124.16	6.48	0.4	3.2	6000	109	418	142	2000	263	712	685	38.8	-0.491188	0	-1.33169	0
13001	9	5	3	154.23	6.48	0.4	3.2	6000	109	418	142	2000	263	712	685	38.8	-0.491188	0	-1.33169	0
13003	12	5	3	154.23	6.48	0.4	3.2	6000	109	418	142	2000	263	712	685	38.8	-0.491188	0	-1.33169	0
13052	11	5	3	157.27	6.48	0.4	3.2	6000	109	418	142	2000	263	712	685	38.8	-0.491188	0	-1.33169	0
13053	12	5	3	157.27	6.48	0.4	3.2	6000	109	418	142	2000	263	712	685	38.8	-0.491188	0	-1.33169	0
13078	8	6	3	160.19	6.48	0.4	3.2	6000	109	418	142	2000	263	712	685	38.8	-0.491188	0	-1.33169	0
13088	29	6	3	160.19	6.48	0.4	3.2	6000	109	418	142	2000	263	712	685	38.8	-0.491188	0	-1.33169	0
13112	15	3	2	85.01	6.48	0.4	3.2	6000	109	418	142	2000	263	712	685	38.8	-0.491188	0	-1.33169	0
13146	23	3	2	85.87	6.48	0.4	3.2	6000	109	418	142	2000	263	712	685	38.8	-0.491188	0	-1.33169	0
13161	5	3	2	87.68	6.48	0.4	3.2	6000	109	418	142	2000	263	712	685	38.8	-0.491188	0	-1.33169	0
13174	28	3	2	87.68	6.48	0.4	3.2	6000	109	418	142	2000	263	712	685	38.8	-0.491188	0	-1.33169	0
13299	12	3	2	89.03	6.48	0.4	3.2	6000	109	418	142	2000	263	712	685	38.8	-0.491188	0	-1.33169	0
13303	16	3	2	89.03	6.48	0.4	3.2	6000	109	418	142	2000	263	712	685	38.8	-0.491188	0	-1.33169	0
13310	26	3	2	89.03	6.48	0.4	3.2	6000	109	418	142	2000	263	712	685	38.8	-0.491188	0	-1.33169	0
13312	29	3	2	89.03	6.48	0.4	3.2	6000	109	418	142	2000	263	712	685	38.8	-0.491188	0	-1.33169	0
13321	13	3	2	89.47	6.48	0.4	3.2	6000	109	418	142	2000	263	712	685	38.8	-0.491188	0	-1.33169	0
13733	39	5	4	304.23	1.5	0.36	3.1	4200	290	1400	1800	1400	3300	772	955	21.3	-0.591345	0	-0.773461	0
14121	2	2	1	89.27	1.16	0.567	4.58	4100	660	1000	1100	806	2600	988	1100	22.4	-0.908143	0	-0.595413	0
14452	5	5	3	189.84	1.16	0.567	4.58	4100	660	1000	1100	806	2600	988	1100	22.4	-0.908143	0	-0.595413	0
14457	5	5	3	190.25	1.16	0.567	4.58	4100	660	1000	1100	806	2600	988	1100	22.4	-0.908143	0	-0.595413	0
18340	27	1	1	48.33	5.5	0.3	4.98	215	219	682	192	616	388	1100	193	4.7	16.1578	3	6.59173	3
18344	21	1	1	48.47	5.5	0.3	4.98	215	219	682	192	616	388	1100	193	4.7	16.1578	3	6.59173	3
18355	13	1	1	49.21	5.5	0.3	4.98	215	219	682	192	616	388	1100	193	4.7	16.1578	3	6.59173	3
18356	17	1	1	49.21	5.5	0.3	4.98	215	219	682	192	616	388	1100	193	4.7	16.1578	3	6.59173	3
18360	17	2	1	59.29	5.5	0.3	4.98	215	219	682	192	616	388	1100	193	4.7	16.1578	3	6.59173	3
18366	19	2	1	59.36	5.5	0.3	4.98	215	219	682	192	616	388	1100	193	4.7	16.1578	3	6.59173	3
18369	27	2	1	59.63	5.5	0.3	4.98	215	219	682	192	616	388	1100	193	4.7	16.1578	3	6.59173	3
18378	19	2	1	63.33	5.5	0.3	4.98	215	219	682	192	616	388	1100	193	4.7	16.1578	3	6.59173	3
18380	13	2	1	63.44	5.5	0.3	4.98	215	219	682	192	616	388	1100	193	4.7	16.1578	3	6.59173	3
18382	21	2	1	63.44	5.5	0.3	4.98	215	219	682	192	616	388	1100	193	4.7	16.1578	3	6.59173	3
18397	21	3	2	76.2	5.5	0.3	4.98	215	219	682	192	616	388	1100	193	4.7	16.1578	3	6.59173	3
18404	17	3	2	81.54	5.5	0.3	4.98	215	219	682	192	616	388	1100	193	4.7	16.1578	3	6.59173	3
18410	23	3	2	81.66	5.5	0.3	4.98	215	219	682	192	616	388	1100	193	4.7	16.1578	3	6.59173	3
19784	7	1	1	36.34	1.2	0.3	4	6000	562	257	1700	523	2100	2300	529	41.7	-1.48702	0	-1.4348	0
19785	7	1	1	36.34	1.2	0.3	4	6000	562	257	1700	523	2100	2300	529	41.7	-1.48702	0	-1.4348	0
19801	11	1	1	36.34	1.2	0.3	4	6000	562	257	1700	523	2100	2300	529	41.7	-1.48702	0	-1.4348	0
19805	11	1	1	36.34	1.2	0.3	4	6000	562	257	1700	523	2100	2300	529	41.7	-1.48702	0	-1.4348	0
19936	9	1	1	36.35	1.2	0.3	4	6000	562	257	1700	523	2100	2300	529	41.7	-1.48702	0	-1.4348	0
19939	9	1	1	36.35	1.2	0.3	4	6000	562	257	1700	523	2100	2300	529	41.7	-1.48702	0	-1.4348	0
19941	10	1	1	36.35	1.2	0.3	4	6000	562	257	1700	523	2100	2300	529	41.7	-1.48702	0	-1.4348	0
19950	10	1	1	36.35	1.2	0.3	4	6000	562	257	1700	523	2100	2300	529	41.7	-1.48702	0	-1.4348	0
20321	41	3	2	84.08	8	0.3	4.1	1200	222	625	905	1200	3200	1100	1400	12.6	6.01242	3	4.57955	3
20325	35	3	2	84.86	8	0.3	4.1	1200	222	625	905	1200	3200	1100	1400	12.6	6.01242	3	4.57955	3
20417	3	2	1	72.83	3.2	0.23	2.8	3800	546	319	863	684	925	698	565	15.4	-0.798178	0	2.64508	3
20418	3	2	1	72.83	3.2	0.23	2.8	3800	546	319	863	684	925	698	565	15.4	-0.798178	0	2.64508	3
20485	14	2	1	73.66	3.2	0.23	2.8	3800	546	319	863	684	925	698	565	15.4	-0.798178	0	2.64508	3
20520	5	3	1	91.11	3.2	0.23	2.8	3800	546	319	863	684	925	698	565	15.4	-0.798178	0	2.64508	3
20735	9	3	2	87.28	2.8	0.35	3.88	604	174	492	958	511	575	992	345	30.5	0.455161	0	-1.52371	0
20740	28	3	2	87.28	2.8	0.35	3.88	604	174	492	958	511	575	992	345	30.5	0.455161	0	-1.52371	0
20752	32	3	2	87.28	2.8	0.35	3.88	604	174	492	958	511	575	992	345	30.5	0.455161	0	-1.52371	0
21223	3	4	2	123.26	2.8	0.35	3.88	604	174	492	958	511	575	992	345	30.5	0.455161	0	-1.52371	0
21225	9	4	2	123.26	2.8	0.35	3.88	604	174	492	958	511	575	992	345	30.5	0.455161	0	-1.52371	0
21555	13	3	1	81.58	4.37	0.3	3.2	2200	96	172	541	905	521	890	190	33.9	0.363633	0	-1.47434	0
21556	17	3	1	81.58	4.37	0.3	3.2	2200	96	172	541	905	521	890	190	33.9	0.363633	0	-1.47434	0
21674	27	3	1	82.4	4.37	0.3	3.2	2200	96	172	541	905	521	890	190	33.9	0.363633	0	-1.47434	0
21895	18	4	2	88.25	4.37	0.3	3.2	2200	96	172	541	905	521	890	190	33.9	0.363633	0	-1.47434	0
21925	3	4	2	88.26	4.37	0.3	3.2	2200	96	172	541	905	521	890	190	33.9	0.363633	0	-1.47434	0
21928	21	4	2	88.26	4.37	0.3	3.2	2200	96	172	541	905	521	890	190	33.9	0.363633	0	-1.47434	0
22260	15	4	2	88.52	3.2	0.35	3.3	2200	173	203	477	937	459	779	158	33	0.363633	0	-1.47434	0
22428	1	4	2	123.95	3.2	0.35	3.3	2200	173	203	477	937	459	779	158	33	0.363633	0	-1.47434	0
23023	24	4	2	122.67	2	0.35	0.6	906	79	213	194	720	740	1100	1300	29.6	0.184085	0	-1.42727	0
23056	18	3	2	86.61	1.63	0.3	2.8	965	230	212	92	1100	620	1200	463	22.9	0.150496	0	-1.1576	0
23150	12	2	2	88.7	1.63	0.3	2.8	965	230	212	92	1100	620	1200	463	22.9	0.150496	0	-1.1576	0
23266	29	2	1	76.9	3.58	0.3	3.5	652	112	750	828	1100	2100	2600	726	28.3	-0.875668	0	-1.15279	0
23267	6	2	1	76.9	3.58	0.3	3.5	652	112	750	828	1100	2100	2600	726	28.3	-0.875668	0	-1.15279	0
23274	29	2	1	76.9	3.58	0.3	3.5	652	112	750	828	1100	2100	2600	726	28.3	-0.875668	0	-1.15279	0
23276	7	2	1	76.9	3.58	0.3	3.5	652	112	750	828	1100	2100	2600	726	28.3	-0.875668	0	-1.15279	0
23279	10	2	1	76.9	3.58	0.3	3.5	652	112	750	828	1100	2100	2600	726	28.3	-0.875668	0	-1.15279	0
23280	14	2	1	76.9	3.58	0.3	3.5	652	112	750	828	1100	2100	2600	726	28.3	-0.875668	0	-1.15279	0
23287	7	2	1	76.9	3.58	0.3	3.5	652	112	750	828	1100	2100	2600	726	28.3	-0.875668	0	-1.15279	0
23380	20	3	2	87.84	3.58	0.3	3.5	652	112	750	828	1100	2100	2600	726	28.3	-0.875668	0	-1.15279	0
23404	30	3	2	88.05	3.58	0.3	3.5	652	112	750	828	1100	2100	2600	726	28.3	-0.875668	0	-1.15279	0
23451	11	3	2	88.47	3.58	0.3	3.5	652	112	750	828	1100	2100	2600	726	28.3	-0.875668	0	-1.15279	0
23501	12	3	2	88.57	3.58	0.3	3.5	652	112	750	828	1100	2100	2600	726	28.3	-0.875668	0	-1.15279	0
23598	21	4	2	145.92	3.58	0.3	3.5	652	112	750	828	1100	2100	2600	726	28.3	-0.875668	0	-1.15279	0
24187	31	3	2	87.62	3.2	0.25	3.6	3600	69	506	508	256	1200	515	402	32.5	-0.174434	0	-1.31612	0
24565	33	3	1	88.99	3.2	0.25	3.6	3600	69	506	508	256	1200	515	402	32.5	-0.174434	0	-1.31612	0
24606	17	4	2	129	3.2	0.25	3.6	3600	69	506	508	256	1200	515	402	32.5	-0.174434	0	-1.31612	0
24608	15	4	2	129	3.2	0.25	3.6	3600	69	506	508	256	1200	515	402	32.5	-0.174434	0	-1.31612	0
25044	6	4	2	88.02	3	0.3	3.2	2.7	235	874	816	1600	1100	302	1500	34.6	0.185109	0	-1.51018	0
25046	20	4	2	88.02	3	0.3	3.2	2.7	235	874	816	1600	1100	302	1500	34.6	0.185109	0	-1.51018	0
25055	30	4	2	88.02	3	0.3	3.2	2.7	235	874	816	1600	1100	302	1500	34.6	0.185109	0	-1.51018	0
25130	31	4	2	88.24	3	0.3	3.2	2.7	235	874	816	1600	1100	302	1500	34.6	0.185109	0	-1.51018	0
25134	13	4	2	88.24	3	0.3	3.2	2.7	235	874	816	1600	1100	302	1500	34.6	0.185109	0	-1.51018	0
25146	33	4	2	88.24	3	0.3	3.2	2.7	235	874	816	1600	1100	302	1500	34.6	0.185109	0	-1.51018	0
25198	30	4	2	88.3	3	0.3	3.2	2.7	235	874	816	1600	1100	302	1500	34.6	0.185109	0	-1.51018	0
25662	6	4	3	136.5	2.8	0.3542	3	2900	433	404	1000	1400	1600	489	1800	34.9	0.185109	0	-1.51018	0
25766	24	5	3	157.69	2.8	0.3542	3	2900	433	404	1000	1400	1600	489	1800	34.9	0.185109	0	-1.51018	0
25811	10	1	1	48.45	2.08	0.278	3.2	1200	80	380	298	645	488	503	577	33.7	0.352142	0	-1.59238	0
25830	4	1	1	49.56	2.08	0.278	3.2	1200	80	380	298	645	488	503	577	33.7	0.352142	0	-1.59238	0
25831	5	1	1	49.56	2.08	0.278	3.2	1200	80	380	298	645	488	503	577	33.7	0.352142	0	-1.59238	0
26197	24	2	2	75.58	3.2	0.3	3.8	3500	236	865	944	697	1000	826	325	32	-0.326666	0	-0.575383	0
26309	32	2	2	76.61	3.2	0.3	3.8	3500	236	865	944	697	1000	826	325	32	-0.326666	0	-0.575383	0
26339	32	2	2	76.65	3.2	0.3	3.8	3500	236	865	944	697	1000	826	325	32	-0.326666	0	-0.575383	0
26391	28	3	2	84.06	3.2	0.3	3.8	3500	236	865	944	697	1000	826	325	32	-0.326666	0	-0.575383	0
26423	24	3	2	84.22	3.2	0.3	3.8	3500	236	865	944	697	1000	826	325	32	-0.326666	0	-0.575383	0
26453	32	3	2	86.74	3.2	0.3	3.8	3500	236	865	944	697	1000	826	325	32	-0.326666	0	-0.575383	0
26622	3	3	2	123.98	3.2	0.3	3.8	3500	236	865	944	697	1000	826	325	32	-0.326666	0	-0.575383	0
26630	5	3	2	123.98	3.2	0.3	3.8	3500	236	865	944	697	1000	826	325	32	-0.326666	0	-0.575383	0
26632	8	3	2	123.98	3.2	0.3	3.8	3500	236	865	944	697	1000	826	325	32	-0.326666	0	-0.575383	0
26641	11	2	2	141.53	3.2	0.3	3.8	3500	236	865	944	697	1000	826	325	32	-0.326666	0	-0.575383	0
26653	22	2	2	142.03	3.2	0.3	3.8	3500	236	865	944	697	1000	826	325	32	-0.326666	0	-0.575383	0
26659	5	3	2	142.07	3.2	0.3	3.8	3500	236	865	944	697	1000	826	325	32	-0.326666	0	-0.575383	0
26707	6	3	2	142.78	3.2	0.3	3.8	3500	236	865	944	697	1000	826	325	32	-0.326666	0	-0.575383	0
26711	11	3	2	142.78	3.2	0.3	3.8	3500	236	865	944	697	1000	826	325	32	-0.326666	0	-0.575383	0
26715	15	3	2	142.78	3.2	0.3	3.8	3500	236	865	944	697	1000	826	325	32	-0.326666	0	-0.575383	0
27298	2	3	1	79.94	2.32	0.41	2.7	1900	261	745	1100	1100	1400	346	451	37.1	-0.0178264	0	-1.59658	0
27451	31	4	2	140.12	2.32	0.41	2.7	1900	261	745	1100	1100	1400	346	451	37.1	-0.0178264	0	-1.59658	0
27473	32	4	2	147.35	2.32	0.41	2.7	1900	261	745	1100	1100	1400	346	451	37.1	-0.0178264	0	-1.59658	0
27474	32	4	2	168.77	2.32	0.41	2.7	1900	261	745	1100	1100	1400	346	451	37.1	-0.0178264	0	-1.59658	0
28988	21	3	2	96.48	3.8	0.35	3.5	2700	158	444	927	1200	2600	1200	138	38.4	-0.858535	0	-1.57184	0
30616	44	3	2	85.59	6.88	0.35	3.8	861	133	360	602	780	1100	1100	293	3.8	8.20459	3	5.35679	3
31005	27	5	2	187.94	6.88	0.35	3.8	861	133	360	602	780	1100	1100	293	3.8	8.20459	3	5.35679	3
34497	3	2	1	80.05	2.4	0.3	3.9	364	1345	822	624	875	1200	2300	353	1.8	8.37539	3	5.08117	3
34765	25	3	2	87.12	2.4	0.3	3.9	364	1345	822	624	875	1200	2300	353	1.8	8.37539	3	5.08117	3
35026	25	3	2	128.77	2.4	0.3	3.9	364	1345	822	624	875	1200	2300	353	1.8	8.37539	3	5.08117	3
35451	27	3	1	88.77	3.2	0.4	3.5	1400	138	855	381	823	1200	1300	644	15.9	-0.130749	0	2.154	2
35503	24	3	1	88.85	3.2	0.4	3.5	1400	138	855	381	823	1200	1300	644	15.9	-0.130749	0	2.154	2
35504	25	3	1	88.85	3.2	0.4	3.5	1400	138	855	381	823	1200	1300	644	15.9	-0.130749	0	2.154	2
35917	18	3	1	89.31	3.2	0.4	3.5	1400	138	855	381	823	1200	1300	644	15.9	-0.130749	0	2.154	2
35918	22	3	1	89.31	3.2	0.4	3.5	1400	138	855	381	823	1200	1300	644	15.9	-0.130749	0	2.154	2
35939	13	3	1	89.35	3.2	0.4	3.5	1400	138	855	381	823	1200	1300	644	15.9	-0.130749	0	2.154	2
35942	25	3	1	89.35	3.2	0.4	3.5	1400	138	855	381	823	1200	1300	644	15.9	-0.130749	0	2.154	2
35944	27	3	1	89.35	3.2	0.4	3.5	1400	138	855	381	823	1200	1300	644	15.9	-0.130749	0	2.154	2
35991	28	3	1	89.42	3.2	0.4	3.5	1400	138	855	381	823	1200	1300	644	15.9	-0.130749	0	2.154	2
35993	31	3	1	89.42	3.2	0.4	3.5	1400	138	855	381	823	1200	1300	644	15.9	-0.130749	0	2.154	2
36135	15	3	1	89.58	3.2	0.4	3.5	1400	138	855	381	823	1200	1300	644	15.9	-0.130749	0	2.154	2
36770	29	3	1	75.58	3.2	0.425	3.8	1100	237	544	1400	971	961	1400	809	16.1	-0.520387	0	2.17173	2
37924	3	5	3	129.43	3.2	0.425	3.8	1100	237	544	1400	971	961	1400	809	16.1	-0.520387	0	2.17173	2
40431	16	3	2	86.26	5.49	0.2	3	7400	185	281	229	1300	1200	764	1100	38.6	-0.569681	0	-1.74774	-1
40493	6	3	2	87.78	5.49	0.2	3	7400	185	281	229	1300	1200	764	1100	38.6	-0.569681	0	-1.74774	-1
40712	10	4	2	139.4	5.49	0.2	3	7400	185	281	229	1300	1200	764	1100	38.6	-0.569681	0	-1.74774	-1
40713	18	4	2	139.4	5.49	0.2	3	7400	185	281	229	1300	1200	764	1100	38.6	-0.569681	0	-1.74774	-1
40731	7	4	2	139.59	5.49	0.2	3	7400	185	281	229	1300	1200	764	1100	38.6	-0.569681	0	-1.74774	-1
41365	28	5	3	159.41	3.2	0.3	3.8	10300	774	1700	2400	2100	2400	1200	900	39.6	-0.584437	0	-1.36966	0
41366	30	5	3	159.41	3.2	0.3	3.8	10300	774	1700	2400	2100	2400	1200	900	39.6	-0.584437	0	-1.36966	0
41376	32	5	3	165.4	3.2	0.3	3.8	10300	774	1700	2400	2100	2400	1200	900	39.6	-0.584437	0	-1.36966	0
41431	10	3	2	77.87	3.91	0.3	3.5	8200	265	389	307	993	2000	1500	755	37.5	-0.578158	0	-1.66394	-1
41484	3	3	2	77.92	3.91	0.3	3.5	8200	265	389	307	993	2000	1500	755	37.5	-0.578158	0	-1.66394	-1
41486	19	3	2	77.92	3.91	0.3	3.5	8200	265	389	307	993	2000	1500	755	37.5	-0.578158	0	-1.66394	-1
41487	25	3	2	77.92	3.91	0.3	3.5	8200	265	389	307	993	2000	1500	755	37.5	-0.578158	0	-1.66394	-1
41551	18	3	2	77.94	3.91	0.3	3.5	8200	265	389	307	993	2000	1500	755	37.5	-0.578158	0	-1.66394	-1
41602	3	3	2	77.99	3.91	0.3	3.5	8200	265	389	307	993	2000	1500	755	37.5	-0.578158	0	-1.66394	-1
41642	28	4	1	88.13	3.91	0.3	3.5	8200	265	389	307	993	2000	1500	755	37.5	-0.578158	0	-1.66394	-1
41681	6	4	1	88.16	3.91	0.3	3.5	8200	265	389	307	993	2000	1500	755	37.5	-0.578158	0	-1.66394	-1
41713	9	4	1	88.18	3.91	0.3	3.5	8200	265	389	307	993	2000	1500	755	37.5	-0.578158	0	-1.66394	-1
41763	25	4	1	88.21	3.91	0.3	3.5	8200	265	389	307	993	2000	1500	755	37.5	-0.578158	0	-1.66394	-1
41765	3	4	1	88.21	3.91	0.3	3.5	8200	265	389	307	993	2000	1500	755	37.5	-0.578158	0	-1.66394	-1
41766	15	4	1	88.21	3.91	0.3	3.5	8200	265	389	307	993	2000	1500	755	37.5	-0.578158	0	-1.66394	-1
41866	14	4	1	88.24	3.91	0.3	3.5	8200	265	389	307	993	2000	1500	755	37.5	-0.578158	0	-1.66394	-1
41979	17	4	1	88.29	3.91	0.3	3.5	8200	265	389	307	993	2000	1500	755	37.5	-0.578158	0	-1.66394	-1
41986	3	4	1	88.29	3.91	0.3	3.5	8200	265	389	307	993	2000	1500	755	37.5	-0.578158	0	-1.66394	-1
41990	25	4	1	88.29	3.91	0.3	3.5	8200	265	389	307	993	2000	1500	755	37.5	-0.578158	0	-1.66394	-1
41996	27	4	1	88.29	3.91	0.3	3.5	8200	265	389	307	993	2000	1500	755	37.5	-0.578158	0	-1.66394	-1
42222	3	4	1	88.58	3.91	0.3	3.5	8200	265	389	307	993	2000	1500	755	37.5	-0.578158	0	-1.66394	-1
42257	4	4	1	88.86	3.91	0.3	3.5	8200	265	389	307	993	2000	1500	755	37.5	-0.578158	0	-1.66394	-1
42302	18	4	1	88.99	3.91	0.3	3.5	8200	265	389	307	993	2000	1500	755	37.5	-0.578158	0	-1.66394	-1
42346	29	4	1	89.03	3.91	0.3	3.5	8200	265	389	307	993	2000	1500	755	37.5	-0.578158	0	-1.66394	-1
42349	19	4	1	89.03	3.91	0.3	3.5	8200	265	389	307	993	2000	1500	755	37.5	-0.578158	0	-1.66394	-1
42356	21	4	1	89.03	3.91	0.3	3.5	8200	265	389	307	993	2000	1500	755	37.5	-0.578158	0	-1.66394	-1
42475	14	4	1	89.07	3.91	0.3	3.5	8200	265	389	307	993	2000	1500	755	37.5	-0.578158	0	-1.66394	-1
42696	9	4	1	89.19	3.91	0.3	3.5	8200	265	389	307	993	2000	1500	755	37.5	-0.578158	0	-1.66394	-1
43585	6	4	2	78.37	3.91	0.3	3.5	8200	265	389	307	993	2000	1500	755	37.5	-0.578158	0	-1.66394	-1
43586	12	4	2	78.37	3.91	0.3	3.5	8200	265	389	307	993	2000	1500	755	37.5	-0.578158	0	-1.66394	-1
43645	3	4	1	88.51	3.91	0.3	3.5	8200	265	389	307	993	2000	1500	755	37.5	-0.578158	0	-1.66394	-1
43739	3	4	1	88.64	3.91	0.3	3.5	8200	265	389	307	993	2000	1500	755	37.5	-0.578158	0	-1.66394	-1
43745	23	4	1	88.64	3.91	0.3	3.5	8200	265	389	307	993	2000	1500	755	37.5	-0.578158	0	-1.66394	-1
43912	28	4	1	88.92	3.91	0.3	3.5	8200	265	389	307	993	2000	1500	755	37.5	-0.578158	0	-1.66394	-1
44025	7	4	1	88.97	3.91	0.3	3.5	8200	265	389	307	993	2000	1500	755	37.5	-0.578158	0	-1.66394	-1
44171	21	4	1	89.3	3.91	0.3	3.5	8200	265	389	307	993	2000	1500	755	37.5	-0.578158	0	-1.66394	-1
44214	13	4	1	89.6	3.91	0.3	3.5	8200	265	389	307	993	2000	1500	755	37.5	-0.578158	0	-1.66394	-1
44223	6	4	1	89.63	3.91	0.3	3.5	8200	265	389	307	993	2000	1500	755	37.5	-0.578158	0	-1.66394	-1
44462	32	4	2	106.99	3.91	0.3	3.5	8200	265	389	307	993	2000	1500	755	37.5	-0.578158	0	-1.66394	-1
45536	32	4	3	261.95	5.19	0.3	6.5	2400	62	1200	1300	989	1500	1200	625	7	5.88048	3	5.58572	3
46962	27	2	1	92.58	5.38	0.3	6.2	431	263	337	623	610	151	672	1000	8.2	5.79744	3	6.34321	3
46982	13	2	1	92.83	5.38	0.3	6.2	431	263	337	623	610	151	672	1000	8.2	5.79744	3	6.34321	3
46983	19	2	1	92.83	5.38	0.3	6.2	431	263	337	623	610	151	672	1000	8.2	5.79744	3	6.34321	3
46989	22	2	1	92.85	5.38	0.3	6.2	431	263	337	623	610	151	672	1000	8.2	5.79744	3	6.34321	3
47021	24	2	1	98.17	5.38	0.3	6.2	431	263	337	623	610	151	672	1000	8.2	5.79744	3	6.34321	3
47038	13	2	1	98.29	5.38	0.3	6.2	431	263	337	623	610	151	672	1000	8.2	5.79744	3	6.34321	3
47077	28	4	2	220.53	5.38	0.3	6.2	431	263	337	623	610	151	672	1000	8.2	5.79744	3	6.34321	3
47100	21	4	2	221.89	5.38	0.3	6.2	431	263	337	623	610	151	672	1000	8.2	5.79744	3	6.34321	3
47113	29	4	2	222.26	5.38	0.3	6.2	431	263	337	623	610	151	672	1000	8.2	5.79744	3	6.34321	3
47118	33	4	2	222.49	5.38	0.3	6.2	431	263	337	623	610	151	672	1000	8.2	5.79744	3	6.34321	3
47121	25	4	2	222.5	5.38	0.3	6.2	431	263	337	623	610	151	672	1000	8.2	5.79744	3	6.34321	3
47698	42	3	2	111.74	4.8	0.35	3.5	875	419	545	1100	1500	1400	799	1600	16.4	-1.02086	0	3.22554	3
47700	3	3	2	112.22	4.8	0.35	3.5	875	419	545	1100	1500	1400	799	1600	16.4	-1.02086	0	3.22554	3
47720	21	3	2	112.57	4.8	0.35	3.5	875	419	545	1100	1500	1400	799	1600	16.4	-1.02086	0	3.22554	3
47741	38	3	2	121.9	4.8	0.35	3.5	875	419	545	1100	1500	1400	799	1600	16.4	-1.02086	0	3.22554	3
47761	19	3	2	121.91	4.8	0.35	3.5	875	419	545	1100	1500	1400	799	1600	16.4	-1.02086	0	3.22554	3
47777	32	3	2	125.77	4.8	0.35	3.5	875	419	545	1100	1500	1400	799	1600	16.4	-1.02086	0	3.22554	3
47791	38	3	2	126.61	4.8	0.35	3.5	875	419	545	1100	1500	1400	799	1600	16.4	-1.02086	0	3.22554	3
47850	15	4	3	165.06	4.8	0.35	3.5	875	419	545	1100	1500	1400	799	1600	16.4	-1.02086	0	3.22554	3
47886	19	4	3	171.86	4.8	0.35	3.5	875	419	545	1100	1500	1400	799	1600	16.4	-1.02086	0	3.22554	3
47908	10	4	3	172.25	4.8	0.35	3.5	875	419	545	1100	1500	1400	799	1600	16.4	-1.02086	0	3.22554	3
47920	42	4	3	173.62	4.8	0.35	3.5	875	419	545	1100	1500	1400	799	1600	16.4	-1.02086	0	3.22554	3
47980	19	4	4	191.62	4.8	0.35	3.5	875	419	545	1100	1500	1400	799	1600	16.4	-1.02086	0	3.22554	3
48002	21	4	4	192.05	4.8	0.35	3.5	875	419	545	1100	1500	1400	799	1600	16.4	-1.02086	0	3.22554	3
48017	30	4	4	192.12	4.8	0.35	3.5	875	419	545	1100	1500	1400	799	1600	16.4	-1.02086	0	3.22554	3
48078	36	5	4	250.19	4.8	0.35	3.5	875	419	545	1100	1500	1400	799	1600	16.4	-1.02086	0	3.22554	3
48079	41	5	4	250.19	4.8	0.35	3.5	875	419	545	1100	1500	1400	799	1600	16.4	-1.02086	0	3.22554	3
49645	27	4	2	89.51	3.2	0.3	3.9	408	138	194	1000	544	381	636	1000	15.9	-0.894956	0	3.19399	3
49666	26	5	2	167.59	3.2	0.3	3.9	408	138	194	1000	544	381	636	1000	15.9	-0.894956	0	3.19399	3
50292	24	5	3	168.74	5.5	0.3	3.5	962	189	658	195	550	292	1200	565	24	1.29037	0	-0.601912	0
53701	2	4	3	175.7	5.58	0.3	3.2	361	202	528	376	383	927	265	404	17.6	1.91667	1	0.402393	0
56683	10	5	3	255	7.5	0.25	5.5	89	74	177	313	407	889	276	620	19.7	4.39894	3	2.62756	3
56727	11	5	3	259.76	7.5	0.25	5.5	89	74	177	313	407	889	276	620	19.7	4.39894	3	2.62756	3
1429	6	3	1	84.57	2.2	0.3	2.88	2900	122	139	429	924	263	412	347	16.7	0.37098	0	0.453216	0
2718	10	4	2	89.48	6.42	0.3	4.5	1700	226	705	1100	1200	1000	995	702	10.6	2.68496	3	2.31215	2
3389	27	3	2	88.46	2.5	0.3	3.8	3600	69	945	508	256	1200	1100	402	32.5	0.226553	0	1.63773	0
3427	18	3	2	88.46	2.5	0.3	3.8	3600	69	945	508	256	1200	1100	402	32.5	0.226553	0	1.63773	0
3434	25	3	2	88.46	2.5	0.3	3.8	3600	69	945	508	256	1200	1100	402	32.5	0.226553	0	1.63773	0
3444	16	3	2	88.46	2.5	0.3	3.8	3600	69	945	508	256	1200	1100	402	32.5	0.226553	0	1.63773	0
4563	5	3	2	70.11	4.44	0.35	3	896	67	386	449	1400	1200	818	536	13.9	2.56094	2	3.35775	3
4572	17	3	2	70.11	4.44	0.35	3	896	67	386	449	1400	1200	818	536	13.9	2.56094	2	3.35775	3
4632	24	4	2	88.5	4.44	0.35	3	896	67	386	449	1400	1200	818	536	13.9	2.56094	2	3.35775	3
4634	26	4	2	88.5	4.44	0.35	3	896	67	386	449	1400	1200	818	536	13.9	2.56094	2	3.35775	3
4635	27	4	2	88.5	4.44	0.35	3	896	67	386	449	1400	1200	818	536	13.9	2.56094	2	3.35775	3
4641	6	4	2	88.5	4.44	0.35	3	896	67	386	449	1400	1200	818	536	13.9	2.56094	2	3.35775	3
4642	7	4	2	88.5	4.44	0.35	3	896	67	386	449	1400	1200	818	536	13.9	2.56094	2	3.35775	3
4659	26	4	2	88.5	4.44	0.35	3	896	67	386	449	1400	1200	818	536	13.9	2.56094	2	3.35775	3
4851	5	4	2	89.6	4.44	0.35	3	896	67	386	449	1400	1200	818	536	13.9	2.56094	2	3.35775	3
4856	12	4	2	89.6	4.44	0.35	3	896	67	386	449	1400	1200	818	536	13.9	2.56094	2	3.35775	3
4869	25	4	2	89.6	4.44	0.35	3	896	67	386	449	1400	1200	818	536	13.9	2.56094	2	3.35775	3
4874	31	4	2	89.6	4.44	0.35	3	896	67	386	449	1400	1200	818	536	13.9	2.56094	2	3.35775	3
4876	5	4	2	89.6	4.44	0.35	3	896	67	386	449	1400	1200	818	536	13.9	2.56094	2	3.35775	3
4892	23	4	2	89.6	4.44	0.35	3	896	67	386	449	1400	1200	818	536	13.9	2.56094	2	3.35775	3
4976	21	5	2	126.85	4.44	0.35	3	896	67	386	449	1400	1200	818	536	13.9	2.56094	2	3.35775	3
5025	7	5	2	141.95	4.44	0.35	3	896	67	386	449	1400	1200	818	536	13.9	2.56094	2	3.35775	3
5032	23	5	2	141.95	4.44	0.35	3	896	67	386	449	1400	1200	818	536	13.9	2.56094	2	3.35775	3
5034	31	5	2	141.95	4.44	0.35	3	896	67	386	449	1400	1200	818	536	13.9	2.56094	2	3.35775	3
5055	28	5	2	142.2	4.44	0.35	3	896	67	386	449	1400	1200	818	536	13.9	2.56094	2	3.35775	3
5093	13	5	2	142.48	4.44	0.35	3	896	67	386	449	1400	1200	818	536	13.9	2.56094	2	3.35775	3
5095	17	5	2	142.48	4.44	0.35	3	896	67	386	449	1400	1200	818	536	13.9	2.56094	2	3.35775	3
5143	10	5	2	142.72	4.44	0.35	3	896	67	386	449	1400	1200	818	536	13.9	2.56094	2	3.35775	3
5150	26	5	2	142.72	4.44	0.35	3	896	67	386	449	1400	1200	818	536	13.9	2.56094	2	3.35775	3
5185	9	5	2	143.08	4.44	0.35	3	896	67	386	449	1400	1200	818	536	13.9	2.56094	2	3.35775	3
5266	18	5	2	143.86	4.44	0.35	3	896	67	386	449	1400	1200	818	536	13.9	2.56094	2	3.35775	3
5978	44	3	2	145.79	4	0.36	2.98	309	103	694	1000	1600	1400	941	786	14.4	4.50882	3	-0.875984	0
6025	24	4	3	179.37	4	0.36	2.98	309	103	694	1000	1600	1400	941	786	14.4	4.50882	3	-0.875984	0
6821	17	3	2	123.36	2.3	0.3	3.9	107	98	582	582	1300	1500	688	810	15.7	4.4903	3	-0.876381	0
6945	12	3	2	139.59	2.3	0.3	3.9	107	98	582	582	1300	1500	688	810	15.7	4.4903	3	-0.876381	0
7011	16	3	2	143.21	2.3	0.3	3.9	107	98	582	582	1300	1500	688	810	15.7	4.4903	3	-0.876381	0
7056	36	3	2	144.85	2.3	0.3	3.9	107	98	582	582	1300	1500	688	810	15.7	4.4903	3	-0.876381	0
7768	8	1	1	61.73	10.37	0.31	5.6	343	106	187	257	304	623	727	412	8.4	15.0317	3	6.78259	3
7979	7	1	1	68.56	10.37	0.31	5.6	343	106	187	257	304	623	727	412	8.4	15.0317	3	6.78259	3
8884	22	3	1	85.31	5	0.3	4.3	6000	30	2000	1400	2100	1100	1600	740	32.1	-0.473919	0	-0.784986	0
9118	12	3	1	87.58	5	0.3	4.3	6000	30	2000	1400	2100	1100	1600	740	32.1	-0.473919	0	-0.784986	0
9137	8	3	1	87.7	5	0.3	4.3	6000	30	2000	1400	2100	1100	1600	740	32.1	-0.473919	0	-0.784986	0
9154	24	3	1	87.7	5	0.3	4.3	6000	30	2000	1400	2100	1100	1600	740	32.1	-0.473919	0	-0.784986	0
9234	9	3	1	87.71	5	0.3	4.3	6000	30	2000	1400	2100	1100	1600	740	32.1	-0.473919	0	-0.784986	0
9255	9	3	1	87.92	5	0.3	4.3	6000	30	2000	1400	2100	1100	1600	740	32.1	-0.473919	0	-0.784986	0
9256	11	3	1	87.92	5	0.3	4.3	6000	30	2000	1400	2100	1100	1600	740	32.1	-0.473919	0	-0.784986	0
9259	17	3	1	87.92	5	0.3	4.3	6000	30	2000	1400	2100	1100	1600	740	32.1	-0.473919	0	-0.784986	0
9547	22	4	2	89.85	5	0.3	4.3	6000	30	2000	1400	2100	1100	1600	740	32.1	-0.473919	0	-0.784986	0
9733	2	2	1	82.45	2.73	0.25	3	3900	175	619	607	2000	735	1500	973	33.2	-0.140794	0	-0.882842	0
9761	8	2	1	82.56	2.73	0.25	3	3900	175	619	607	2000	735	1500	973	33.2	-0.140794	0	-0.882842	0
9770	21	2	1	82.56	2.73	0.25	3	3900	175	619	607	2000	735	1500	973	33.2	-0.140794	0	-0.882842	0
9818	11	2	1	82.64	2.73	0.25	3	3900	175	619	607	2000	735	1500	973	33.2	-0.140794	0	-0.882842	0
9985	17	2	1	86.26	2.73	0.25	3	3900	175	619	607	2000	735	1500	973	33.2	-0.140794	0	-0.882842	0
9986	19	2	1	86.26	2.73	0.25	3	3900	175	619	607	2000	735	1500	973	33.2	-0.140794	0	-0.882842	0
9987	20	2	1	86.26	2.73	0.25	3	3900	175	619	607	2000	735	1500	973	33.2	-0.140794	0	-0.882842	0
9999	6	2	1	86.3	2.73	0.25	3	3900	175	619	607	2000	735	1500	973	33.2	-0.140794	0	-0.882842	0
10022	10	3	2	88.81	2.73	0.25	3	3900	175	619	607	2000	735	1500	973	33.2	-0.140794	0	-0.882842	0
10123	9	3	2	89.05	2.73	0.25	3	3900	175	619	607	2000	735	1500	973	33.2	-0.140794	0	-0.882842	0
10202	20	3	2	89.63	2.73	0.25	3	3900	175	619	607	2000	735	1500	973	33.2	-0.140794	0	-0.882842	0
10239	5	3	2	89.71	2.73	0.25	3	3900	175	619	607	2000	735	1500	973	33.2	-0.140794	0	-0.882842	0
10303	10	4	2	121.57	2.73	0.25	3	3900	175	619	607	2000	735	1500	973	33.2	-0.140794	0	-0.882842	0
10322	7	4	2	121.63	2.73	0.25	3	3900	175	619	607	2000	735	1500	973	33.2	-0.140794	0	-0.882842	0
10362	10	4	2	138.63	2.73	0.25	3	3900	175	619	607	2000	735	1500	973	33.2	-0.140794	0	-0.882842	0
10367	21	4	2	138.63	2.73	0.25	3	3900	175	619	607	2000	735	1500	973	33.2	-0.140794	0	-0.882842	0
10590	17	3	1	81.25	4	0.35	3.98	13.1	608	998	1900	2700	773	1700	878	32	-1.6262	0	-1.68736	-1
10752	9	3	1	88.71	4	0.35	3.98	13.1	608	998	1900	2700	773	1700	878	32	-1.6262	0	-1.68736	-1
10754	7	3	1	88.71	4	0.35	3.98	13.1	608	998	1900	2700	773	1700	878	32	-1.6262	0	-1.68736	-1
10903	32	4	2	125.51	4	0.35	3.98	13.1	608	998	1900	2700	773	1700	878	32	-1.6262	0	-1.68736	-1
10983	28	2	1	70.03	4	0.35	3.98	13.1	608	998	1900	2700	773	1700	878	32	-1.6262	0	-1.68736	-1
11108	10	3	1	79.03	4	0.35	3.98	13.1	608	998	1900	2700	773	1700	878	32	-1.6262	0	-1.68736	-1
11205	20	3	1	83.2	4	0.35	3.98	13.1	608	998	1900	2700	773	1700	878	32	-1.6262	0	-1.68736	-1
11213	30	3	1	83.2	4	0.35	3.98	13.1	608	998	1900	2700	773	1700	878	32	-1.6262	0	-1.68736	-1
11215	26	3	1	83.2	4	0.35	3.98	13.1	608	998	1900	2700	773	1700	878	32	-1.6262	0	-1.68736	-1
11400	9	3	1	86.65	5.27	0.3	2.8	600	128	435	939	880	404	1100	796	36.5	-1.11662	0	-1.39083	0
11402	10	3	1	86.65	5.27	0.3	2.8	600	128	435	939	880	404	1100	796	36.5	-1.11662	0	-1.39083	0
11407	14	3	1	86.65	5.27	0.3	2.8	600	128	435	939	880	404	1100	796	36.5	-1.11662	0	-1.39083	0
11414	17	3	1	86.65	5.27	0.3	2.8	600	128	435	939	880	404	1100	796	36.5	-1.11662	0	-1.39083	0
11422	21	3	1	86.65	5.27	0.3	2.8	600	128	435	939	880	404	1100	796	36.5	-1.11662	0	-1.39083	0
11427	23	3	1	86.65	5.27	0.3	2.8	600	128	435	939	880	404	1100	796	36.5	-1.11662	0	-1.39083	0
11438	29	3	1	86.65	5.27	0.3	2.8	600	128	435	939	880	404	1100	796	36.5	-1.11662	0	-1.39083	0
11443	31	3	1	86.65	5.27	0.3	2.8	600	128	435	939	880	404	1100	796	36.5	-1.11662	0	-1.39083	0
11489	4	3	1	86.66	5.27	0.3	2.8	600	128	435	939	880	404	1100	796	36.5	-1.11662	0	-1.39083	0
11491	7	3	1	86.66	5.27	0.3	2.8	600	128	435	939	880	404	1100	796	36.5	-1.11662	0	-1.39083	0
11496	12	3	1	86.66	5.27	0.3	2.8	600	128	435	939	880	404	1100	796	36.5	-1.11662	0	-1.39083	0
11500	17	3	1	86.66	5.27	0.3	2.8	600	128	435	939	880	404	1100	796	36.5	-1.11662	0	-1.39083	0
11530	25	4	2	108.87	5.27	0.3	2.8	600	128	435	939	880	404	1100	796	36.5	-1.11662	0	-1.39083	0
11541	6	5	2	110.27	5.27	0.3	2.8	600	128	435	939	880	404	1100	796	36.5	-1.11662	0	-1.39083	0
11648	31	5	2	140.33	5.27	0.3	2.8	600	128	435	939	880	404	1100	796	36.5	-1.11662	0	-1.39083	0
12582	8	3	2	86.7	6.48	0.4	3.2	6000	109	418	142	2000	263	712	685	38.8	-0.491188	0	-1.33169	0
12583	10	3	2	86.7	6.48	0.4	3.2	6000	109	418	142	2000	263	712	685	38.8	-0.491188	0	-1.33169	0
12663	23	3	2	88.82	6.48	0.4	3.2	6000	109	418	142	2000	263	712	685	38.8	-0.491188	0	-1.33169	0
12688	29	3	2	88.97	6.48	0.4	3.2	6000	109	418	142	2000	263	712	685	38.8	-0.491188	0	-1.33169	0
12746	8	3	2	88.99	6.48	0.4	3.2	6000	109	418	142	2000	263	712	685	38.8	-0.491188	0	-1.33169	0
12835	13	3	2	89.31	6.48	0.4	3.2	6000	109	418	142	2000	263	712	685	38.8	-0.491188	0	-1.33169	0
13009	30	5	3	154.23	6.48	0.4	3.2	6000	109	418	142	2000	263	712	685	38.8	-0.491188	0	-1.33169	0
13085	24	6	3	160.19	6.48	0.4	3.2	6000	109	418	142	2000	263	712	685	38.8	-0.491188	0	-1.33169	0
13141	17	3	2	85.87	6.48	0.4	3.2	6000	109	418	142	2000	263	712	685	38.8	-0.491188	0	-1.33169	0
13143	20	3	2	85.87	6.48	0.4	3.2	6000	109	418	142	2000	263	712	685	38.8	-0.491188	0	-1.33169	0
13144	21	3	2	85.87	6.48	0.4	3.2	6000	109	418	142	2000	263	712	685	38.8	-0.491188	0	-1.33169	0
13149	29	3	2	85.87	6.48	0.4	3.2	6000	109	418	142	2000	263	712	685	38.8	-0.491188	0	-1.33169	0
13153	31	3	2	87.36	6.48	0.4	3.2	6000	109	418	142	2000	263	712	685	38.8	-0.491188	0	-1.33169	0
13190	5	4	2	88.57	6.48	0.4	3.2	6000	109	418	142	2000	263	712	685	38.8	-0.491188	0	-1.33169	0
13201	26	4	2	88.57	6.48	0.4	3.2	6000	109	418	142	2000	263	712	685	38.8	-0.491188	0	-1.33169	0
13205	30	4	2	88.57	6.48	0.4	3.2	6000	109	418	142	2000	263	712	685	38.8	-0.491188	0	-1.33169	0
13208	31	4	2	88.58	6.48	0.4	3.2	6000	109	418	142	2000	263	712	685	38.8	-0.491188	0	-1.33169	0
13223	17	4	2	88.65	6.48	0.4	3.2	6000	109	418	142	2000	263	712	685	38.8	-0.491188	0	-1.33169	0
13226	20	4	2	88.65	6.48	0.4	3.2	6000	109	418	142	2000	263	712	685	38.8	-0.491188	0	-1.33169	0
13231	27	4	2	88.65	6.48	0.4	3.2	6000	109	418	142	2000	263	712	685	38.8	-0.491188	0	-1.33169	0
13247	12	4	2	88.72	6.48	0.4	3.2	6000	109	418	142	2000	263	712	685	38.8	-0.491188	0	-1.33169	0
13249	17	4	2	88.72	6.48	0.4	3.2	6000	109	418	142	2000	263	712	685	38.8	-0.491188	0	-1.33169	0
13250	19	4	2	88.72	6.48	0.4	3.2	6000	109	418	142	2000	263	712	685	38.8	-0.491188	0	-1.33169	0
13276	15	3	2	88.85	6.48	0.4	3.2	6000	109	418	142	2000	263	712	685	38.8	-0.491188	0	-1.33169	0
13289	5	3	2	88.91	6.48	0.4	3.2	6000	109	418	142	2000	263	712	685	38.8	-0.491188	0	-1.33169	0
13300	13	3	2	89.03	6.48	0.4	3.2	6000	109	418	142	2000	263	712	685	38.8	-0.491188	0	-1.33169	0
13322	14	3	2	89.47	6.48	0.4	3.2	6000	109	418	142	2000	263	712	685	38.8	-0.491188	0	-1.33169	0
13329	20	3	2	89.47	6.48	0.4	3.2	6000	109	418	142	2000	263	712	685	38.8	-0.491188	0	-1.33169	0
13332	23	3	2	89.47	6.48	0.4	3.2	6000	109	418	142	2000	263	712	685	38.8	-0.491188	0	-1.33169	0
13355	14	4	2	89.77	6.48	0.4	3.2	6000	109	418	142	2000	263	712	685	38.8	-0.491188	0	-1.33169	0
13360	22	4	2	89.77	6.48	0.4	3.2	6000	109	418	142	2000	263	712	685	38.8	-0.491188	0	-1.33169	0
13364	29	4	2	89.77	6.48	0.4	3.2	6000	109	418	142	2000	263	712	685	38.8	-0.491188	0	-1.33169	0
13672	37	4	3	198.13	1.5	0.36	3.1	4200	290	1400	1800	1400	3300	772	955	21.3	-0.591345	0	-0.773461	0
13726	38	4	3	203.67	1.5	0.36	3.1	4200	290	1400	1800	1400	3300	772	955	21.3	-0.591345	0	-0.773461	0
13732	33	5	4	304.23	1.5	0.36	3.1	4200	290	1400	1800	1400	3300	772	955	21.3	-0.591345	0	-0.773461	0
14119	2	2	1	89.26	1.16	0.567	4.58	4100	660	1000	1100	806	2600	988	1100	22.4	-0.908143	0	-0.595413	0
14389	16	3	2	135.95	1.16	0.567	4.58	4100	660	1000	1100	806	2600	988	1100	22.4	-0.908143	0	-0.595413	0
14437	9	5	3	186.36	1.16	0.567	4.58	4100	660	1000	1100	806	2600	988	1100	22.4	-0.908143	0	-0.595413	0
16330	21	2	1	81.74	4.8	0.3	3.5	14300	244	367	462	497	942	649	259	32.9	-1.73703	-1	-1.61017	0
16574	16	3	1	88.11	2.51	0.3	3.15	16700	618	723	1700	745	2000	2400	1000	34.2	-1.09621	0	-1.63149	0
16783	2	3	1	89.16	2.51	0.3	3.15	16700	618	723	1700	745	2000	2400	1000	34.2	-1.09621	0	-1.63149	0
17075	16	3	1	89.92	2.51	0.3	3.15	16700	618	723	1700	745	2000	2400	1000	34.2	-1.09621	0	-1.63149	0
17076	16	3	1	89.92	2.51	0.3	3.15	16700	618	723	1700	745	2000	2400	1000	34.2	-1.09621	0	-1.63149	0
17663	30	2	1	89.25	4.2	0.2507	3.6	588	151	332	297	636	644	319	203	19.7	-0.791883	0	-0.491146	0
17709	9	4	2	125.73	4.2	0.2507	3.6	588	151	332	297	636	644	319	203	19.7	-0.791883	0	-0.491146	0
17797	13	3	3	140.65	4.2	0.2507	3.6	588	151	332	297	636	644	319	203	19.7	-0.791883	0	-0.491146	0
18663	17	1	1	61.17	2.5	0.3	2.3	349	285	609	625	503	2400	2300	445	14.2
19406	17	2	2	87.41	2.5	0.3	2.3	349	285	609	625	503	2400	2300	445	14.2
19639	14	3	2	140.66	2.5	0.3	2.3	349	285	609	625	503	2400	2300	445	14.2
19779	5	1	1	36.34	1.2	0.3	4	6000	562	257	1700	523	2100	2300	529	41.7	-1.48702	0	-1.4348	0
19780	5	1	1	36.34	1.2	0.3	4	6000	562	257	1700	523	2100	2300	529	41.7	-1.48702	0	-1.4348	0
20234	41	3	2	79.99	8	0.3	4.1	1200	222	625	905	1200	3200	1100	1400	12.6	6.01242	3	4.57955	3
20236	45	3	2	79.99	8	0.3	4.1	1200	222	625	905	1200	3200	1100	1400	12.6	6.01242	3	4.57955	3
20254	44	3	2	80.99	8	0.3	4.1	1200	222	625	905	1200	3200	1100	1400	12.6	6.01242	3	4.57955	3
21864	9	4	2	88.15	4.37	0.3	3.2	2200	96	172	541	905	521	890	190	33.9	0.363633	0	-1.47434	0
22407	13	4	2	89.04	3.2	0.35	3.3	2200	173	203	477	937	459	779	158	33	0.363633	0	-1.47434	0
22865	23	2	1	68.04	2	0.35	0.6	906	79	213	194	720	740	1100	1300	29.6	0.184085	0	-1.42727	0
22906	15	3	1	85.58	2	0.35	0.6	906	79	213	194	720	740	1100	1300	29.6	0.184085	0	-1.42727	0
23107	13	2	2	87.67	1.63	0.3	2.8	965	230	212	92	1100	620	1200	463	22.9	0.150496	0	-1.1576	0
23115	27	2	2	87.86	1.63	0.3	2.8	965	230	212	92	1100	620	1200	463	22.9	0.150496	0	-1.1576	0
23160	21	3	2	89.09	1.63	0.3	2.8	965	230	212	92	1100	620	1200	463	22.9	0.150496	0	-1.1576	0
24339	10	3	2	88.58	3.2	0.25	3.6	3600	69	506	508	256	1200	515	402	32.5	-0.174434	0	-1.31612	0
24878	18	4	2	81.18	3	0.3	3.2	2.7	235	874	816	1600	1100	302	1500	34.6	0.185109	0	-1.51018	0
25053	24	4	2	88.02	3	0.3	3.2	2.7	235	874	816	1600	1100	302	1500	34.6	0.185109	0	-1.51018	0
25135	13	4	2	88.24	3	0.3	3.2	2.7	235	874	816	1600	1100	302	1500	34.6	0.185109	0	-1.51018	0
25143	23	4	2	88.24	3	0.3	3.2	2.7	235	874	816	1600	1100	302	1500	34.6	0.185109	0	-1.51018	0
25772	3	5	3	157.73	2.8	0.3542	3	2900	433	404	1000	1400	1600	489	1800	34.9	0.185109	0	-1.51018	0
26389	17	3	2	84.06	3.2	0.3	3.8	3500	236	865	944	697	1000	826	325	32	-0.326666	0	-0.575383	0
26450	32	3	2	84.74	3.2	0.3	3.8	3500	236	865	944	697	1000	826	325	32	-0.326666	0	-0.575383	0
26470	12	3	2	87.67	3.2	0.3	3.8	3500	236	865	944	697	1000	826	325	32	-0.326666	0	-0.575383	0
26473	26	3	2	87.8	3.2	0.3	3.8	3500	236	865	944	697	1000	826	325	32	-0.326666	0	-0.575383	0
26474	22	3	2	87.82	3.2	0.3	3.8	3500	236	865	944	697	1000	826	325	32	-0.326666	0	-0.575383	0
26493	5	3	2	88.17	3.2	0.3	3.8	3500	236	865	944	697	1000	826	325	32	-0.326666	0	-0.575383	0
26525	31	3	2	88.85	3.2	0.3	3.8	3500	236	865	944	697	1000	826	325	32	-0.326666	0	-0.575383	0
26548	8	3	2	88.97	3.2	0.3	3.8	3500	236	865	944	697	1000	826	325	32	-0.326666	0	-0.575383	0
26585	20	3	2	89.72	3.2	0.3	3.8	3500	236	865	944	697	1000	826	325	32	-0.326666	0	-0.575383	0
26601	18	2	2	122.38	3.2	0.3	3.8	3500	236	865	944	697	1000	826	325	32	-0.326666	0	-0.575383	0
26626	17	3	2	123.98	3.2	0.3	3.8	3500	236	865	944	697	1000	826	325	32	-0.326666	0	-0.575383	0
26631	7	3	2	123.98	3.2	0.3	3.8	3500	236	865	944	697	1000	826	325	32	-0.326666	0	-0.575383	0
26633	13	3	2	123.98	3.2	0.3	3.8	3500	236	865	944	697	1000	826	325	32	-0.326666	0	-0.575383	0
26634	20	3	2	123.98	3.2	0.3	3.8	3500	236	865	944	697	1000	826	325	32	-0.326666	0	-0.575383	0
26640	3	2	2	141.53	3.2	0.3	3.8	3500	236	865	944	697	1000	826	325	32	-0.326666	0	-0.575383	0
26661	13	3	2	142.07	3.2	0.3	3.8	3500	236	865	944	697	1000	826	325	32	-0.326666	0	-0.575383	0
26706	5	3	2	142.78	3.2	0.3	3.8	3500	236	865	944	697	1000	826	325	32	-0.326666	0	-0.575383	0
26709	9	3	2	142.78	3.2	0.3	3.8	3500	236	865	944	697	1000	826	325	32	-0.326666	0	-0.575383	0
26710	10	3	2	142.78	3.2	0.3	3.8	3500	236	865	944	697	1000	826	325	32	-0.326666	0	-0.575383	0
26713	13	3	2	142.78	3.2	0.3	3.8	3500	236	865	944	697	1000	826	325	32	-0.326666	0	-0.575383	0
26714	14	3	2	142.78	3.2	0.3	3.8	3500	236	865	944	697	1000	826	325	32	-0.326666	0	-0.575383	0
27419	11	3	2	87.97	2.32	0.41	2.7	1900	261	745	1100	1100	1400	346	451	37.1	-0.0178264	0	-1.59658	0
27420	20	3	2	87.97	2.32	0.41	2.7	1900	261	745	1100	1100	1400	346	451	37.1	-0.0178264	0	-1.59658	0
27443	30	3	2	89.42	2.32	0.41	2.7	1900	261	745	1100	1100	1400	346	451	37.1	-0.0178264	0	-1.59658	0
30838	42	4	2	120.11	6.88	0.35	3.8	861	133	360	602	780	1100	1100	293	3.8	8.20459	3	5.35679	3
31069	32	3	1	78.89	7	0.35	3.8	1500	196	432	1100	1300	1700	1200	1500	5.3	5.3173	3	5.36216	3
31215	11	5	1	124.97	7	0.35	3.8	1500	196	432	1100	1300	1700	1200	1500	5.3	5.3173	3	5.36216	3
32615	28	3	2	86.53	5	0.35	3.6	901	196	484	452	739	313	838	545	13.2	3.21463	3	-0.819815	0
32655	15	3	2	86.54	5	0.35	3.6	901	196	484	452	739	313	838	545	13.2	3.21463	3	-0.819815	0
32664	18	3	2	86.57	5	0.35	3.6	901	196	484	452	739	313	838	545	13.2	3.21463	3	-0.819815	0
32692	24	3	2	86.66	5	0.35	3.6	901	196	484	452	739	313	838	545	13.2	3.21463	3	-0.819815	0
32693	10	3	2	86.66	5	0.35	3.6	901	196	484	452	739	313	838	545	13.2	3.21463	3	-0.819815	0
32694	14	3	2	86.66	5	0.35	3.6	901	196	484	452	739	313	838	545	13.2	3.21463	3	-0.819815	0
32939	18	4	2	88.61	5	0.35	3.6	901	196	484	452	739	313	838	545	13.2	3.21463	3	-0.819815	0
33182	21	5	2	126.9	5	0.35	3.6	901	196	484	452	739	313	838	545	13.2	3.21463	3	-0.819815	0
33200	33	5	2	127.07	5	0.35	3.6	901	196	484	452	739	313	838	545	13.2	3.21463	3	-0.819815	0
33226	7	5	2	127.18	5	0.35	3.6	901	196	484	452	739	313	838	545	13.2	3.21463	3	-0.819815	0
33264	29	5	2	127.34	5	0.35	3.6	901	196	484	452	739	313	838	545	13.2	3.21463	3	-0.819815	0
33265	6	5	2	127.34	5	0.35	3.6	901	196	484	452	739	313	838	545	13.2	3.21463	3	-0.819815	0
33278	5	5	2	127.36	5	0.35	3.6	901	196	484	452	739	313	838	545	13.2	3.21463	3	-0.819815	0
33279	6	5	2	127.36	5	0.35	3.6	901	196	484	452	739	313	838	545	13.2	3.21463	3	-0.819815	0
33280	16	5	2	127.36	5	0.35	3.6	901	196	484	452	739	313	838	545	13.2	3.21463	3	-0.819815	0
33315	37	5	3	149.7	5	0.35	3.6	901	196	484	452	739	313	838	545	13.2	3.21463	3	-0.819815	0
33316	34	5	3	149.7	5	0.35	3.6	901	196	484	452	739	313	838	545	13.2	3.21463	3	-0.819815	0
35165	25	3	1	87.44	3.2	0.4	3.5	1400	138	855	381	823	1200	1300	644	15.9	-0.130749	0	2.154	2
35277	18	3	2	88.61	3.2	0.4	3.5	1400	138	855	381	823	1200	1300	644	15.9	-0.130749	0	2.154	2
35444	13	3	1	88.77	3.2	0.4	3.5	1400	138	855	381	823	1200	1300	644	15.9	-0.130749	0	2.154	2
35447	21	3	1	88.77	3.2	0.4	3.5	1400	138	855	381	823	1200	1300	644	15.9	-0.130749	0	2.154	2
35448	24	3	1	88.77	3.2	0.4	3.5	1400	138	855	381	823	1200	1300	644	15.9	-0.130749	0	2.154	2
35495	7	3	1	88.85	3.2	0.4	3.5	1400	138	855	381	823	1200	1300	644	15.9	-0.130749	0	2.154	2
35707	27	3	1	89.19	3.2	0.4	3.5	1400	138	855	381	823	1200	1300	644	15.9	-0.130749	0	2.154	2
36230	13	4	2	142.75	3.2	0.4	3.5	1400	138	855	381	823	1200	1300	644	15.9	-0.130749	0	2.154	2
36299	21	4	2	143.02	3.2	0.4	3.5	1400	138	855	381	823	1200	1300	644	15.9	-0.130749	0	2.154	2
36300	25	4	2	143.02	3.2	0.4	3.5	1400	138	855	381	823	1200	1300	644	15.9	-0.130749	0	2.154	2
36301	27	4	2	143.02	3.2	0.4	3.5	1400	138	855	381	823	1200	1300	644	15.9	-0.130749	0	2.154	2
36336	30	2	1	66.36	3.2	0.425	3.8	1100	237	544	1400	971	961	1400	809	16.1	-0.520387	0	2.17173	2
36389	7	2	1	66.61	3.2	0.425	3.8	1100	237	544	1400	971	961	1400	809	16.1	-0.520387	0	2.17173	2
36485	10	2	1	68.56	3.2	0.425	3.8	1100	237	544	1400	971	961	1400	809	16.1	-0.520387	0	2.17173	2
36514	28	2	1	68.68	3.2	0.425	3.8	1100	237	544	1400	971	961	1400	809	16.1	-0.520387	0	2.17173	2
36534	25	3	1	71.92	3.2	0.425	3.8	1100	237	544	1400	971	961	1400	809	16.1	-0.520387	0	2.17173	2
36728	18	3	1	74.72	3.2	0.425	3.8	1100	237	544	1400	971	961	1400	809	16.1	-0.520387	0	2.17173	2
36730	22	3	1	74.72	3.2	0.425	3.8	1100	237	544	1400	971	961	1400	809	16.1	-0.520387	0	2.17173	2
36877	18	3	1	75.99	3.2	0.425	3.8	1100	237	544	1400	971	961	1400	809	16.1	-0.520387	0	2.17173	2
36888	24	3	1	76	3.2	0.425	3.8	1100	237	544	1400	971	961	1400	809	16.1	-0.520387	0	2.17173	2
36902	6	3	1	76.01	3.2	0.425	3.8	1100	237	544	1400	971	961	1400	809	16.1	-0.520387	0	2.17173	2
37099	9	3	1	78	3.2	0.425	3.8	1100	237	544	1400	971	961	1400	809	16.1	-0.520387	0	2.17173	2
37182	8	4	2	86.03	3.2	0.425	3.8	1100	237	544	1400	971	961	1400	809	16.1	-0.520387	0	2.17173	2
37212	8	4	2	86.07	3.2	0.425	3.8	1100	237	544	1400	971	961	1400	809	16.1	-0.520387	0	2.17173	2
37218	24	4	2	86.07	3.2	0.425	3.8	1100	237	544	1400	971	961	1400	809	16.1	-0.520387	0	2.17173	2
37374	5	4	2	88.61	3.2	0.425	3.8	1100	237	544	1400	971	961	1400	809	16.1	-0.520387	0	2.17173	2
37612	15	4	2	89.94	3.2	0.425	3.8	1100	237	544	1400	971	961	1400	809	16.1	-0.520387	0	2.17173	2
38972	5	3	2	87.65	4.1	0.3	5	1700	159	219	186	69	120	946	863	15.6	-0.766227	0	2.73547	3
39650	16	2	1	65.51	4.03	0.4	2.8	4900	70	440	105	124	2100	1400	211	40.8	-1.46112	0	-1.47537	0
39940	28	3	1	88.1	4.03	0.4	2.8	4900	70	440	105	124	2100	1400	211	40.8	-1.46112	0	-1.47537	0
40026	11	3	1	89.18	4.03	0.4	2.8	4900	70	440	105	124	2100	1400	211	40.8	-1.46112	0	-1.47537	0
40069	11	3	1	89.34	4.03	0.4	2.8	4900	70	440	105	124	2100	1400	211	40.8	-1.46112	0	-1.47537	0
40118	3	3	1	89.44	4.03	0.4	2.8	4900	70	440	105	124	2100	1400	211	40.8	-1.46112	0	-1.47537	0
40120	13	3	1	89.44	4.03	0.4	2.8	4900	70	440	105	124	2100	1400	211	40.8	-1.46112	0	-1.47537	0
40122	19	3	1	89.44	4.03	0.4	2.8	4900	70	440	105	124	2100	1400	211	40.8	-1.46112	0	-1.47537	0
40123	23	3	1	89.44	4.03	0.4	2.8	4900	70	440	105	124	2100	1400	211	40.8	-1.46112	0	-1.47537	0
40151	12	3	1	89.48	4.03	0.4	2.8	4900	70	440	105	124	2100	1400	211	40.8	-1.46112	0	-1.47537	0
40162	29	3	1	89.64	4.03	0.4	2.8	4900	70	440	105	124	2100	1400	211	40.8	-1.46112	0	-1.47537	0
40206	5	3	2	105.12	4.03	0.4	2.8	4900	70	440	105	124	2100	1400	211	40.8	-1.46112	0	-1.47537	0
40230	24	3	2	105.36	4.03	0.4	2.8	4900	70	440	105	124	2100	1400	211	40.8	-1.46112	0	-1.47537	0
40270	6	3	2	119.05	4.03	0.4	2.8	4900	70	440	105	124	2100	1400	211	40.8	-1.46112	0	-1.47537	0
40271	14	3	2	119.05	4.03	0.4	2.8	4900	70	440	105	124	2100	1400	211	40.8	-1.46112	0	-1.47537	0
40298	5	2	1	70.84	5.49	0.2	3	7400	185	281	229	1300	1200	764	1100	38.6	-0.569681	0	-1.74774	-1
40301	9	2	1	71.16	5.49	0.2	3	7400	185	281	229	1300	1200	764	1100	38.6	-0.569681	0	-1.74774	-1
41433	22	3	2	77.87	3.91	0.3	3.5	8200	265	389	307	993	2000	1500	755	37.5	-0.578158	0	-1.66394	-1
41485	7	3	2	77.92	3.91	0.3	3.5	8200	265	389	307	993	2000	1500	755	37.5	-0.578158	0	-1.66394	-1
41609	3	3	2	77.99	3.91	0.3	3.5	8200	265	389	307	993	2000	1500	755	37.5	-0.578158	0	-1.66394	-1
41716	25	4	1	88.18	3.91	0.3	3.5	8200	265	389	307	993	2000	1500	755	37.5	-0.578158	0	-1.66394	-1
41764	13	4	1	88.21	3.91	0.3	3.5	8200	265	389	307	993	2000	1500	755	37.5	-0.578158	0	-1.66394	-1
42069	8	4	1	88.32	3.91	0.3	3.5	8200	265	389	307	993	2000	1500	755	37.5	-0.578158	0	-1.66394	-1
42154	3	4	1	88.38	3.91	0.3	3.5	8200	265	389	307	993	2000	1500	755	37.5	-0.578158	0	-1.66394	-1
42304	32	4	1	88.99	3.91	0.3	3.5	8200	265	389	307	993	2000	1500	755	37.5	-0.578158	0	-1.66394	-1
42560	23	4	1	89.11	3.91	0.3	3.5	8200	265	389	307	993	2000	1500	755	37.5	-0.578158	0	-1.66394	-1
43602	23	4	2	78.42	3.91	0.3	3.5	8200	265	389	307	993	2000	1500	755	37.5	-0.578158	0	-1.66394	-1
43751	25	4	1	88.64	3.91	0.3	3.5	8200	265	389	307	993	2000	1500	755	37.5	-0.578158	0	-1.66394	-1
43754	25	4	1	88.64	3.91	0.3	3.5	8200	265	389	307	993	2000	1500	755	37.5	-0.578158	0	-1.66394	-1
43909	20	4	1	88.92	3.91	0.3	3.5	8200	265	389	307	993	2000	1500	755	37.5	-0.578158	0	-1.66394	-1
44031	9	4	1	88.97	3.91	0.3	3.5	8200	265	389	307	993	2000	1500	755	37.5	-0.578158	0	-1.66394	-1
44564	7	2	1	76.08	3.37	0.3	3.6	7200	210	278	1000	339	2300	329	705	40.4	-0.561831	0	-1.75168	-1
44612	3	3	1	87.22	3.37	0.3	3.6	7200	210	278	1000	339	2300	329	705	40.4	-0.561831	0	-1.75168	-1
44613	6	3	1	87.22	3.37	0.3	3.6	7200	210	278	1000	339	2300	329	705	40.4	-0.561831	0	-1.75168	-1
44618	3	3	1	87.25	3.37	0.3	3.6	7200	210	278	1000	339	2300	329	705	40.4	-0.561831	0	-1.75168	-1
44826	8	3	1	89.05	3.37	0.3	3.6	7200	210	278	1000	339	2300	329	705	40.4	-0.561831	0	-1.75168	-1
44828	14	3	1	89.05	3.37	0.3	3.6	7200	210	278	1000	339	2300	329	705	40.4	-0.561831	0	-1.75168	-1
44961	16	4	2	126.32	3.37	0.3	3.6	7200	210	278	1000	339	2300	329	705	40.4	-0.561831	0	-1.75168	-1
46970	24	2	1	92.59	5.38	0.3	6.2	431	263	337	623	610	151	672	1000	8.2	5.79744	3	6.34321	3
46998	5	2	1	93.08	5.38	0.3	6.2	431	263	337	623	610	151	672	1000	8.2	5.79744	3	6.34321	3
46999	9	2	1	93.08	5.38	0.3	6.2	431	263	337	623	610	151	672	1000	8.2	5.79744	3	6.34321	3
47004	8	2	1	93.1	5.38	0.3	6.2	431	263	337	623	610	151	672	1000	8.2	5.79744	3	6.34321	3
47016	21	2	1	98.16	5.38	0.3	6.2	431	263	337	623	610	151	672	1000	8.2	5.79744	3	6.34321	3
47024	6	2	1	98.17	5.38	0.3	6.2	431	263	337	623	610	151	672	1000	8.2	5.79744	3	6.34321	3
47051	24	2	1	98.3	5.38	0.3	6.2	431	263	337	623	610	151	672	1000	8.2	5.79744	3	6.34321	3
47057	2	4	2	219.87	5.38	0.3	6.2	431	263	337	623	610	151	672	1000	8.2	5.79744	3	6.34321	3
47099	19	4	2	221.89	5.38	0.3	6.2	431	263	337	623	610	151	672	1000	8.2	5.79744	3	6.34321	3
47112	27	4	2	222.26	5.38	0.3	6.2	431	263	337	623	610	151	672	1000	8.2	5.79744	3	6.34321	3
47120	23	4	2	222.5	5.38	0.3	6.2	431	263	337	623	610	151	672	1000	8.2	5.79744	3	6.34321	3
49635	16	4	2	89.36	3.2	0.3	3.9	408	138	194	1000	544	381	636	1000	15.9	-0.894956	0	3.19399	3
49652	20	4	2	89.52	3.2	0.3	3.9	408	138	194	1000	544	381	636	1000	15.9	-0.894956	0	3.19399	3
49782	14	2	2	89.08	1.86	0.4	4	1200	137	394	321	643	1100	2000	302	23	1.78394	1	-0.50125	0
52505	14	3	2	148.09	5.4	0.3	7.3	113	114	510	332	364	1100	789	491	19.3	3.99508	3	0.00206574	0
52532	24	3	2	148.47	5.4	0.3	7.3	113	114	510	332	364	1100	789	491	19.3	3.99508	3	0.00206574	0
52566	40	3	2	148.48	5.4	0.3	7.3	113	114	510	332	364	1100	789	491	19.3	3.99508	3	0.00206574	0
52802	42	6	4	220.91	5.4	0.3	7.3	113	114	510	332	364	1100	789	491	19.3	3.99508	3	0.00206574	0
52928	5	5	4	247.1	4	0.3	3.2	495	98	382	569	253	510	600	440	18.3	2.51855	2	-0.130984	0
54958	23	2	2	88.5	4.5	0.43	4.6	203	114	640	1500	703	880	600	1800	11.7	8.37539	3	5.08117	3
54993	11	2	2	88.54	4.5	0.43	4.6	203	114	640	1500	703	880	600	1800	11.7	8.37539	3	5.08117	3
55820	15	2	2	88.76	4.5	0.43	4.6	203	114	640	1500	703	880	600	1800	11.7	8.37539	3	5.08117	3
55821	11	2	2	88.76	4.5	0.43	4.6	203	114	640	1500	703	880	600	1800	11.7	8.37539	3	5.08117	3
55845	33	2	2	88.81	4.5	0.43	4.6	203	114	640	1500	703	880	600	1800	11.7	8.37539	3	5.08117	3
55846	21	2	2	88.81	4.5	0.43	4.6	203	114	640	1500	703	880	600	1800	11.7	8.37539	3	5.08117	3
55848	33	2	2	88.81	4.5	0.43	4.6	203	114	640	1500	703	880	600	1800	11.7	8.37539	3	5.08117	3
56379	3	3	3	249.73	2.07	0.3	9.6	458	85	820	411	1100	1600	739	690	20	2.23718	2	1.85784	1
56464	28	4	3	257.56	2.07	0.3	9.6	458	85	820	411	1100	1600	739	690	20	2.23718	2	1.85784	1
56472	19	4	3	257.63	2.07	0.3	9.6	458	85	820	411	1100	1600	739	690	20	2.23718	2	1.85784	1
56521	22	4	3	328.09	2.07	0.3	9.6	458	85	820	411	1100	1600	739	690	20	2.23718	2	1.85784	1
56570	24	4	3	335.66	2.07	0.3	9.6	458	85	820	411	1100	1600	739	690	20	2.23718	2	1.85784	1
56607	4	3	3	220.3	2.07	0.3	9.6	458	85	820	411	1100	1600	739	690	20	2.23718	2	1.85784	1
56692	16	5	3	255.48	7.5	0.25	5.5	89	74	177	313	407	889	276	620	19.7	4.39894	3	2.62756	3
3398	14	3	2	88.46	2.5	0.3	3.8	3600	69	945	508	256	1200	1100	402	32.5	0.226553	0	1.63773	0
3439	4	3	2	88.46	2.5	0.3	3.8	3600	69	945	508	256	1200	1100	402	32.5	0.226553	0	1.63773	0
4565	7	3	2	70.11	4.44	0.35	3	896	67	386	449	1400	1200	818	536	13.9	2.56094	2	3.35775	3
4569	14	3	2	70.11	4.44	0.35	3	896	67	386	449	1400	1200	818	536	13.9	2.56094	2	3.35775	3
4637	29	4	2	88.5	4.44	0.35	3	896	67	386	449	1400	1200	818	536	13.9	2.56094	2	3.35775	3
4639	31	4	2	88.5	4.44	0.35	3	896	67	386	449	1400	1200	818	536	13.9	2.56094	2	3.35775	3
4643	8	4	2	88.5	4.44	0.35	3	896	67	386	449	1400	1200	818	536	13.9	2.56094	2	3.35775	3
4646	11	4	2	88.5	4.44	0.35	3	896	67	386	449	1400	1200	818	536	13.9	2.56094	2	3.35775	3
4652	18	4	2	88.5	4.44	0.35	3	896	67	386	449	1400	1200	818	536	13.9	2.56094	2	3.35775	3
4656	22	4	2	88.5	4.44	0.35	3	896	67	386	449	1400	1200	818	536	13.9	2.56094	2	3.35775	3
4853	8	4	2	89.6	4.44	0.35	3	896	67	386	449	1400	1200	818	536	13.9	2.56094	2	3.35775	3
4862	18	4	2	89.6	4.44	0.35	3	896	67	386	449	1400	1200	818	536	13.9	2.56094	2	3.35775	3
4867	23	4	2	89.6	4.44	0.35	3	896	67	386	449	1400	1200	818	536	13.9	2.56094	2	3.35775	3
4872	29	4	2	89.6	4.44	0.35	3	896	67	386	449	1400	1200	818	536	13.9	2.56094	2	3.35775	3
4878	8	4	2	89.6	4.44	0.35	3	896	67	386	449	1400	1200	818	536	13.9	2.56094	2	3.35775	3
4883	14	4	2	89.6	4.44	0.35	3	896	67	386	449	1400	1200	818	536	13.9	2.56094	2	3.35775	3
4884	15	4	2	89.6	4.44	0.35	3	896	67	386	449	1400	1200	818	536	13.9	2.56094	2	3.35775	3
4886	17	4	2	89.6	4.44	0.35	3	896	67	386	449	1400	1200	818	536	13.9	2.56094	2	3.35775	3
4887	18	4	2	89.6	4.44	0.35	3	896	67	386	449	1400	1200	818	536	13.9	2.56094	2	3.35775	3
4900	5	4	2	89.6	4.44	0.35	3	896	67	386	449	1400	1200	818	536	13.9	2.56094	2	3.35775	3
4905	12	4	2	89.6	4.44	0.35	3	896	67	386	449	1400	1200	818	536	13.9	2.56094	2	3.35775	3
4910	18	4	2	89.6	4.44	0.35	3	896	67	386	449	1400	1200	818	536	13.9	2.56094	2	3.35775	3
4973	11	5	2	126.85	4.44	0.35	3	896	67	386	449	1400	1200	818	536	13.9	2.56094	2	3.35775	3
4980	31	5	2	126.85	4.44	0.35	3	896	67	386	449	1400	1200	818	536	13.9	2.56094	2	3.35775	3
5004	28	5	2	127.08	4.44	0.35	3	896	67	386	449	1400	1200	818	536	13.9	2.56094	2	3.35775	3
5033	27	5	2	141.95	4.44	0.35	3	896	67	386	449	1400	1200	818	536	13.9	2.56094	2	3.35775	3
5094	15	5	2	142.48	4.44	0.35	3	896	67	386	449	1400	1200	818	536	13.9	2.56094	2	3.35775	3
5141	28	5	2	142.72	4.44	0.35	3	896	67	386	449	1400	1200	818	536	13.9	2.56094	2	3.35775	3
5213	16	5	2	143.33	4.44	0.35	3	896	67	386	449	1400	1200	818	536	13.9	2.56094	2	3.35775	3
5215	20	5	2	143.33	4.44	0.35	3	896	67	386	449	1400	1200	818	536	13.9	2.56094	2	3.35775	3
5218	26	5	2	143.33	4.44	0.35	3	896	67	386	449	1400	1200	818	536	13.9	2.56094	2	3.35775	3
5237	17	5	2	143.61	4.44	0.35	3	896	67	386	449	1400	1200	818	536	13.9	2.56094	2	3.35775	3
8098	29	3	2	89.75	3.66	0.3	3	575	221	524	167	589	200	689	93	10	4.72107	3	4.28553	3
8103	14	3	2	89.75	3.66	0.3	3	575	221	524	167	589	200	689	93	10	4.72107	3	4.28553	3
9966	10	2	1	84.86	2.73	0.25	3	3900	175	619	607	2000	735	1500	973	33.2	-0.140794	0	-0.882842	0
10035	5	3	2	88.86	2.73	0.25	3	3900	175	619	607	2000	735	1500	973	33.2	-0.140794	0	-0.882842	0
10037	4	3	2	88.86	2.73	0.25	3	3900	175	619	607	2000	735	1500	973	33.2	-0.140794	0	-0.882842	0
10059	16	3	2	89.03	2.73	0.25	3	3900	175	619	607	2000	735	1500	973	33.2	-0.140794	0	-0.882842	0
10541	4	3	1	81.12	4	0.35	3.98	13.1	608	998	1900	2700	773	1700	878	32	-1.6262	0	-1.68736	-1
10591	13	3	1	81.25	4	0.35	3.98	13.1	608	998	1900	2700	773	1700	878	32	-1.6262	0	-1.68736	-1
10727	4	3	1	88.58	4	0.35	3.98	13.1	608	998	1900	2700	773	1700	878	32	-1.6262	0	-1.68736	-1
10730	5	3	1	88.58	4	0.35	3.98	13.1	608	998	1900	2700	773	1700	878	32	-1.6262	0	-1.68736	-1
10750	13	3	1	88.71	4	0.35	3.98	13.1	608	998	1900	2700	773	1700	878	32	-1.6262	0	-1.68736	-1
10764	15	3	1	88.71	4	0.35	3.98	13.1	608	998	1900	2700	773	1700	878	32	-1.6262	0	-1.68736	-1
10766	13	3	1	88.71	4	0.35	3.98	13.1	608	998	1900	2700	773	1700	878	32	-1.6262	0	-1.68736	-1
10805	28	4	2	121.06	4	0.35	3.98	13.1	608	998	1900	2700	773	1700	878	32	-1.6262	0	-1.68736	-1
10806	26	4	2	121.06	4	0.35	3.98	13.1	608	998	1900	2700	773	1700	878	32	-1.6262	0	-1.68736	-1
10810	14	4	2	121.06	4	0.35	3.98	13.1	608	998	1900	2700	773	1700	878	32	-1.6262	0	-1.68736	-1
10940	5	4	2	125.97	4	0.35	3.98	13.1	608	998	1900	2700	773	1700	878	32	-1.6262	0	-1.68736	-1
12581	5	3	2	86.7	6.48	0.4	3.2	6000	109	418	142	2000	263	712	685	38.8	-0.491188	0	-1.33169	0
12639	22	3	2	88.22	6.48	0.4	3.2	6000	109	418	142	2000	263	712	685	38.8	-0.491188	0	-1.33169	0
12664	28	3	2	88.82	6.48	0.4	3.2	6000	109	418	142	2000	263	712	685	38.8	-0.491188	0	-1.33169	0
12886	5	3	2	89.44	6.48	0.4	3.2	6000	109	418	142	2000	263	712	685	38.8	-0.491188	0	-1.33169	0
12890	13	3	2	89.44	6.48	0.4	3.2	6000	109	418	142	2000	263	712	685	38.8	-0.491188	0	-1.33169	0
12911	17	4	2	124.16	6.48	0.4	3.2	6000	109	418	142	2000	263	712	685	38.8	-0.491188	0	-1.33169	0
12970	30	4	2	126.18	6.48	0.4	3.2	6000	109	418	142	2000	263	712	685	38.8	-0.491188	0	-1.33169	0
12994	29	4	2	127.48	6.48	0.4	3.2	6000	109	418	142	2000	263	712	685	38.8	-0.491188	0	-1.33169	0
13104	6	3	2	85.01	6.48	0.4	3.2	6000	109	418	142	2000	263	712	685	38.8	-0.491188	0	-1.33169	0
13105	7	3	2	85.01	6.48	0.4	3.2	6000	109	418	142	2000	263	712	685	38.8	-0.491188	0	-1.33169	0
13106	8	3	2	85.01	6.48	0.4	3.2	6000	109	418	142	2000	263	712	685	38.8	-0.491188	0	-1.33169	0
13109	11	3	2	85.01	6.48	0.4	3.2	6000	109	418	142	2000	263	712	685	38.8	-0.491188	0	-1.33169	0
13114	17	3	2	85.01	6.48	0.4	3.2	6000	109	418	142	2000	263	712	685	38.8	-0.491188	0	-1.33169	0
13140	16	3	2	85.87	6.48	0.4	3.2	6000	109	418	142	2000	263	712	685	38.8	-0.491188	0	-1.33169	0
13166	14	3	2	87.68	6.48	0.4	3.2	6000	109	418	142	2000	263	712	685	38.8	-0.491188	0	-1.33169	0
13168	22	3	2	87.68	6.48	0.4	3.2	6000	109	418	142	2000	263	712	685	38.8	-0.491188	0	-1.33169	0
13245	9	4	2	88.72	6.48	0.4	3.2	6000	109	418	142	2000	263	712	685	38.8	-0.491188	0	-1.33169	0
13269	6	3	2	88.85	6.48	0.4	3.2	6000	109	418	142	2000	263	712	685	38.8	-0.491188	0	-1.33169	0
13271	9	3	2	88.85	6.48	0.4	3.2	6000	109	418	142	2000	263	712	685	38.8	-0.491188	0	-1.33169	0
13277	16	3	2	88.85	6.48	0.4	3.2	6000	109	418	142	2000	263	712	685	38.8	-0.491188	0	-1.33169	0
13307	21	3	2	89.03	6.48	0.4	3.2	6000	109	418	142	2000	263	712	685	38.8	-0.491188	0	-1.33169	0
13320	12	3	2	89.47	6.48	0.4	3.2	6000	109	418	142	2000	263	712	685	38.8	-0.491188	0	-1.33169	0
13338	30	3	2	89.47	6.48	0.4	3.2	6000	109	418	142	2000	263	712	685	38.8	-0.491188	0	-1.33169	0
13354	13	4	2	89.77	6.48	0.4	3.2	6000	109	418	142	2000	263	712	685	38.8	-0.491188	0	-1.33169	0
13743	10	5	4	304.33	1.5	0.36	3.1	4200	290	1400	1800	1400	3300	772	955	21.3	-0.591345	0	-0.773461	0
14259	7	2	1	89.34	1.16	0.567	4.58	4100	660	1000	1100	806	2600	988	1100	22.4	-0.908143	0	-0.595413	0
16397	31	3	2	88.85	4.8	0.3	3.5	14300	244	367	462	497	942	649	259	32.9	-1.73703	-1	-1.61017	0
19781	5	1	1	36.34	1.2	0.3	4	6000	562	257	1700	523	2100	2300	529	41.7	-1.48702	0	-1.4348	0
19787	8	1	1	36.34	1.2	0.3	4	6000	562	257	1700	523	2100	2300	529	41.7	-1.48702	0	-1.4348	0
19791	9	1	1	36.34	1.2	0.3	4	6000	562	257	1700	523	2100	2300	529	41.7	-1.48702	0	-1.4348	0
19800	11	1	1	36.34	1.2	0.3	4	6000	562	257	1700	523	2100	2300	529	41.7	-1.48702	0	-1.4348	0
19938	9	1	1	36.35	1.2	0.3	4	6000	562	257	1700	523	2100	2300	529	41.7	-1.48702	0	-1.4348	0
19946	10	1	1	36.35	1.2	0.3	4	6000	562	257	1700	523	2100	2300	529	41.7	-1.48702	0	-1.4348	0
19949	10	1	1	36.35	1.2	0.3	4	6000	562	257	1700	523	2100	2300	529	41.7	-1.48702	0	-1.4348	0
19951	10	1	1	36.35	1.2	0.3	4	6000	562	257	1700	523	2100	2300	529	41.7	-1.48702	0	-1.4348	0
19952	11	1	1	36.35	1.2	0.3	4	6000	562	257	1700	523	2100	2300	529	41.7	-1.48702	0	-1.4348	0
19961	12	1	1	36.35	1.2	0.3	4	6000	562	257	1700	523	2100	2300	529	41.7	-1.48702	0	-1.4348	0
20225	36	3	2	79.69	8	0.3	4.1	1200	222	625	905	1200	3200	1100	1400	12.6	6.01242	3	4.57955	3
20741	34	3	2	87.28	2.8	0.35	3.88	604	174	492	958	511	575	992	345	30.5	0.455161	0	-1.52371	0
20769	36	3	2	87.28	2.8	0.35	3.88	604	174	492	958	511	575	992	345	30.5	0.455161	0	-1.52371	0
20771	38	3	2	87.28	2.8	0.35	3.88	604	174	492	958	511	575	992	345	30.5	0.455161	0	-1.52371	0
21615	26	3	1	81.69	4.37	0.3	3.2	2200	96	172	541	905	521	890	190	33.9	0.363633	0	-1.47434	0
21746	9	4	2	86.44	4.37	0.3	3.2	2200	96	172	541	905	521	890	190	33.9	0.363633	0	-1.47434	0
21929	27	4	2	88.26	4.37	0.3	3.2	2200	96	172	541	905	521	890	190	33.9	0.363633	0	-1.47434	0
22359	29	4	2	88.88	3.2	0.35	3.3	2200	173	203	477	937	459	779	158	33	0.363633	0	-1.47434	0
23197	15	2	1	74.27	3.58	0.3	3.5	652	112	750	828	1100	2100	2600	726	28.3	-0.875668	0	-1.15279	0
23257	13	2	1	76.9	3.58	0.3	3.5	652	112	750	828	1100	2100	2600	726	28.3	-0.875668	0	-1.15279	0
23259	16	2	1	76.9	3.58	0.3	3.5	652	112	750	828	1100	2100	2600	726	28.3	-0.875668	0	-1.15279	0
23277	8	2	1	76.9	3.58	0.3	3.5	652	112	750	828	1100	2100	2600	726	28.3	-0.875668	0	-1.15279	0
23497	26	3	2	88.57	3.58	0.3	3.5	652	112	750	828	1100	2100	2600	726	28.3	-0.875668	0	-1.15279	0
23511	11	3	2	88.57	3.58	0.3	3.5	652	112	750	828	1100	2100	2600	726	28.3	-0.875668	0	-1.15279	0
23575	26	3	2	119.85	3.58	0.3	3.5	652	112	750	828	1100	2100	2600	726	28.3	-0.875668	0	-1.15279	0
23593	16	4	2	143.41	3.58	0.3	3.5	652	112	750	828	1100	2100	2600	726	28.3	-0.875668	0	-1.15279	0
24220	30	3	2	88.49	3.2	0.25	3.6	3600	69	506	508	256	1200	515	402	32.5	-0.174434	0	-1.31612	0
24342	15	3	2	88.58	3.2	0.25	3.6	3600	69	506	508	256	1200	515	402	32.5	-0.174434	0	-1.31612	0
24827	18	4	2	81.15	3	0.3	3.2	2.7	235	874	816	1600	1100	302	1500	34.6	0.185109	0	-1.51018	0
25138	23	4	2	88.24	3	0.3	3.2	2.7	235	874	816	1600	1100	302	1500	34.6	0.185109	0	-1.51018	0
25141	33	4	2	88.24	3	0.3	3.2	2.7	235	874	816	1600	1100	302	1500	34.6	0.185109	0	-1.51018	0
25346	19	2	1	77.67	2.8	0.3542	3	2900	433	404	1000	1400	1600	489	1800	34.9	0.185109	0	-1.51018	0
25747	5	4	3	137.76	2.8	0.3542	3	2900	433	404	1000	1400	1600	489	1800	34.9	0.185109	0	-1.51018	0
25812	11	1	1	48.45	2.08	0.278	3.2	1200	80	380	298	645	488	503	577	33.7	0.352142	0	-1.59238	0
[truncated: 24,396 more rows]
